# Supplementary material for: Comprehensive occupational health services for healthcare workers in Zimbabwe during the SARS-CoV-2 pandemic
Source: PLoS One. 2021 Nov 23;16(11):e0260261. doi: 10.1371/journal.pone.0260261 (PMC8610265; doi:10.1371/journal.pone.0260261)
Supplement: S1 File — Certain demographic indicators have been removed or categorised to preserve participant confidentiality. (XLSX) [file pone.0260261.s002.xlsx]

## Sheet: Sheet1
ID_anon	Verbal consent given?	Age category	Clinic or Hospital	Any medical conditions	Diabetes	Hypertension	HIV	Renal disease	Asthma/COPD	Previous TB	Malignancy	Psychiatric	Other	Prefer not to say	ART	Antihypertensives	Antidiabetics (oral or insulin)	Cigarette smoking	Ever had previous HIV test	Result of previous HIV test	Are you currently taking ART	Dry cough	Productive cough	Cough 2+ weeks	TB contact	Fever	Weight loss	Night sweats	Loss of taste	Loss of smell	Fatigue	Sneeze	Runny nose	Headache	Joint pains	Sore throat	Diarrhoeas	Mouth ulcers	Swollen glands	COVID contact	If yes, appropriate PPE?	Medical insurance	Oxygen sats	Temperature	BMI	Systolic BP	Diastolic BP	HbA1c (%)	Type of HIV test
1	Yes	36-45	Parirenyatwa Hospital	No	No	No	No	No	No	No	No	No	No					No	Yes	Negative		No	No	No	No	No	No	No	No	No	No	Yes	Yes	No	No	Yes	No	No	No	Yes	No	Yes	96	37	28.6	144	86		HIV testing not done
2	Yes	26-35	Parirenyatwa Hospital	No	No	No	No	No	No	No	No	No	No					No	Yes	Negative		No	No	No	No	No	No	No	No	No	No	Yes	Yes	No	No	No	No	No	No	No		Yes	96	37.3	36.2	100	75	5.8	HIV testing not done
3	Yes	18-25	Parirenyatwa Hospital	No	No	No	No	No	No	No	No	No	No					No	Yes	Negative		No	No	No	No	Yes	No	No	No	No	No	No	No	No	No	No	Yes	No	No	No		No	97	37	23.8	108	77	5.8	OMT for offsite testing
4	Yes	26-35	Parirenyatwa Hospital	No	No	No	No	No	No	No	No	No	No					No	Yes	Negative		Yes	Yes	No	No	No	No	No	No	No	No	No	No	No	No	No	No	No	No	Yes	No	No	99	36	20.8	120	80	5.9	OMT for offsite testing
5	Yes	26-35	Parirenyatwa Hospital	No	No	No	No	No	No	No	No	No	No					No	Yes	Negative		No	No	No	No	No	No	No	No	No	No	No	No	No	No	No	No	No	No	No		Yes	99	36.2	23.6	121	85	6.3	HIV testing not done
6	Yes	26-35	Parirenyatwa Hospital	No	No	No	No	No	No	No	No	No	No					No	Yes	Negative		No	No	No	No	Yes	No	No	No	No	No	Yes	No	No	No	No	No	No	No	Yes	No	Yes	94	37.2	27.6	108	80		HIV testing not done
7	Yes	46+	Parirenyatwa Hospital	No	No	No	No	No	No	No	No	No	No					No	Yes	Negative		No	No	No	No	No	No	No	No	No	No	No	No	Yes	Yes	No	No	No	No	Yes	No	Yes	96	36.7	28.3	138	84	5.5	HIV testing not done
8	Yes	26-35	Parirenyatwa Hospital	No	No	No	No	No	No	No	No	No	No					No	No			Yes	No	No	No	No	No	No	No	No	No	No	No	No	No	No	No	No	No	No		Yes	96	36.1	22.2	122	81	5.1	OMT for offsite testing
9	Yes	26-35	Parirenyatwa Hospital	No	No	No	No	No	No	No	No	No	No					No	Yes	Negative		Yes	No	No	No	No	No	No	No	Yes	No	Yes	No	Yes	No	No	No	No	No	Yes	No	Yes	97	36.7	42.3	147	106	6.3	OMT for offsite testing
10	Yes	26-35	Parirenyatwa Hospital	No	No	No	No	No	No	No	No	No	No					No	Yes	Negative		No	No	No	No	No	No	No	No	No	No	No	No	No	No	Yes	No	No	No	Yes	No	No	94	35.3	25.5	103	79	5.7	OMT for offsite testing
11	Yes	36-45	Parirenyatwa Hospital	Yes	Yes	Yes	No	No	No	No	No	No	No	No	No	Yes	Yes	No	Yes	Negative		No	No	No	No	No	No	No	Yes	Yes	Yes	No	No	Yes	No	Yes	No	No	No	No		Yes	97	37	27	134	86	6.6	HIV testing not done
12	Yes	26-35	Parirenyatwa Hospital	No	No	No	No	No	No	No	No	No	No					No	Yes	Negative		Yes	Yes	No	Yes	No	No	No	No	No	No	Yes	Yes	Yes	Yes	Yes	No	No	No	Yes	Yes	Yes	99	36.4	22.1	117	69	5.4	HIV testing not done
13	Yes	36-45	Parirenyatwa Hospital	Yes	No	No	No	No	Yes	No	No	No	No	No	No	No	No	No	Yes	Negative		Yes	Yes	Yes	No	Yes	No	No	No	No	Yes	Yes	Yes	No	Yes	No	Yes	No	No	Yes	No	Yes	96	37	22.3	125	85	5.4	HIV testing not done
14	Yes	46+	Parirenyatwa Hospital	No	No	No	No	No	No	No	No	No	No					No	Yes	Negative		No	No	No	No	No	No	No	No	No	No	No	No	No	Yes	No	No	No	No	No		Yes	97	36.7	25.1	138	91	5.6	HIV testing not done
15	Yes	46+	Parirenyatwa Hospital	No	No	No	No	No	No	No	No	No	No					No	Yes	Negative		No	No	No	No	No	No	No	No	No	No	No	No	No	No	No	No	No	No	Yes	No	Yes	98	36.3	22.5	119	75	5.3	OMT for offsite testing
16	Yes	36-45	Parirenyatwa Hospital	No	No	No	No	No	No	No	No	No	No					No	Yes	Negative		No	No	No	No	No	No	No	No	No	Yes	Yes	Yes	Yes	Yes	Yes	No	No	No	Yes	No	Yes	98	37.6	20.7	116	94	6.6	HIV testing not done
17	Yes	46+	Parirenyatwa Hospital	No	No	No	No	No	No	No	No	No	No					No	Yes	Negative		No	No	No	No	No	No	No	No	No	No	Yes	No	No	No	Yes	No	No	No	Yes	No	Yes	99	36.9	20.2	115	76	5.4	HIV testing not done
18	Yes	26-35	Parirenyatwa Hospital	Yes	No	Yes	No	No	No	No	No	No	No	No	No	Yes	No	No	Yes	Negative		No	No	No	No	No	No	No	No	No	Yes	Yes	Yes	No	No	Yes	No	No	No	Yes	Yes	Yes	94	36	27.6	138	105	5.1	HIV testing not done
19	Yes	26-35	Parirenyatwa Hospital	No	No	No	No	No	No	No	No	No	No					No	Yes	Negative		Yes	No	No	No	No	No	No	Yes	No	No	No	No	No	No	Yes	No	No	No	No		Yes	96	36		135	97	5	OMT for offsite testing
20	Yes	26-35	Parirenyatwa Hospital	No	No	No	No	No	No	No	No	No	No					No	Yes	Negative		No	No	No	No	No	No	No	No	No	No	No	No	No	No	No	No	No	No	Yes	Yes	Yes	98	37.2	19.7	112	79	5.6	HIV testing not done
21	Yes	36-45	Parirenyatwa Hospital	Yes	No	No	No	No	No	No	No	No	Yes	No	No	No	No	No	Yes	Negative		Yes	No	No	No	No	No	No	Yes	Yes	Yes	Yes	Yes	Yes	Yes	No	Yes	No	No	Yes	Yes	Yes	90	36.5	22.4	113	78	4.4	HIV testing not done
22	Yes	46+	Parirenyatwa Hospital	Yes	No	No	No	No	Yes	No	No	No	No	No	No	No	No	No	Yes	Negative		Yes	No	No	No	No	Yes	No	No	No	Yes	Yes	No	Yes	No	No	No	No	No	Yes	Yes	Yes	95	36	26	107	79	5.9	HIV testing not done
23	Yes	26-35	Parirenyatwa Hospital	No	No	No	No	No	No	No	No	No	No					No	Yes	Negative		No	No	No	No	No	No	No	No	No	No	Yes	Yes	Yes	No	No	No	No	No	Yes	Yes	Yes	99	36.5	24.4	100	70	5.3	HIV testing not done
24	Yes	18-25	Parirenyatwa Hospital	No	No	No	No	No	No	No	No	No	No					No	Yes	Negative		No	No	No	No	Yes	No	No	No	No	No	Yes	Yes	Yes	No	Yes	No	No	No	Yes	No	No	99	36.9	17.8	131	101	4.9	HIV testing not done
25	Yes	46+	Parirenyatwa Hospital	Yes	No	No	Yes	No	No	No	No	No	No	No	Yes	No	No	No				No	No	No	No	No	No	No	No	No	Yes	No	No	No	Yes	No	No	No	No	Yes	No	Yes	98	36.8	26.1	131	93	5.8	HIV testing not done
26	Yes	46+	Parirenyatwa Hospital	Yes	No	Yes	Yes	No	No	No	No	No	No	No	Yes	Yes	No	No				No	No	No	No	No	No	No	No	No	No	No	No	No	No	No	No	No	No	Yes	Yes	Yes	93	36		110	84	5.6	HIV testing not done
27	Yes	46+	Parirenyatwa Hospital	Yes	No	Yes	No	No	No	No	No	No	No	No	No	Yes	No	No	Yes	Negative		No	No	No	No	No	No	No	No	No	No	No	No	No	No	No	No	No	No	No		Yes	97	36.5	31.9	146	90	5.8	OMT for offsite testing
28	Yes	26-35	Parirenyatwa Hospital	No	No	No	No	No	No	No	No	No	No					No	Yes	Negative		No	No	No	No	No	No	No	No	No	Yes	Yes	No	No	No	No	No	No	No	Yes	Yes	No	98	36.9	25.9	120	77	5.8	OMT for offsite testing
29	Yes	26-35	Parirenyatwa Hospital	No	No	No	No	No	No	No	No	No	No					No	Yes	Negative		No	No	No	No	No	No	No	No	No	Yes	No	No	No	No	Yes	Yes	No	No	No		Yes	98	36	24.3	135	80	5.1	HIV testing not done
30	Yes	36-45	Parirenyatwa Hospital	Yes	Yes	Yes	No	No	No	No	No	No	No	No	No	Yes	Yes	No	Yes	Negative		Yes	No	No	No	No	No	No	No	No	No	Yes	Yes	No	No	No	No	No	No	Yes	Yes	Yes	93	36.7	41.1	123	83	5.9	HIV testing not done
31	Yes	36-45	Parirenyatwa Hospital	No	No	No	No	No	No	No	No	No	No					No	Yes	Negative		No	No	No	No	No	No	No	No	No	No	Yes	Yes	Yes	Yes	No	No	No	No	Yes	No	Yes	98	36.9	39.1	144	95	6.1	HIV testing not done
32	Yes	18-25	Parirenyatwa Hospital	No	No	No	No	No	No	No	No	No	No					No	Yes	Negative		No	No	No	No	No	No	No	No	No	No	No	No	Yes	No	No	No	No	No	Yes	No	Yes	99	36.6	24.8	106	75		OMT for offsite testing
33	Yes	26-35	Parirenyatwa Hospital	Yes	No	No	Yes	No	No	No	No	No	No	No	Yes	No	No	No				No	No	No	No	No	No	No	No	No	No	Yes	Yes	No	No	No	No	Yes	No	Yes	Yes	Yes	98	37.1	19.3	118	67	5.4	OMT for offsite testing
34	Yes	36-45	Parirenyatwa Hospital	No	No	No	No	No	No	No	No	No	No					No	Yes	Negative		Yes	No	No	No	No	No	No	Yes	Yes	Yes	No	No	Yes	No	Yes	No	No	No	Yes	No	Yes	94	35.7	41	136	101	5.7	HIV testing not done
35	Yes	36-45	Parirenyatwa Hospital	No	No	No	No	No	No	No	No	No	No					No	Yes	Negative		No	No	No	No	No	No	No	No	No	No	No	No	No	No	No	No	No	No	Yes	No	Yes	93	36	23.6	138	81	5.6	OMT for offsite testing
36	Yes	46+	Parirenyatwa Hospital	No	No	No	No	No	No	No	No	No	No					No	Yes	Negative		No	No	No	No	No	No	No	No	No	No	No	No	No	No	Yes	No	No	No	Yes	Yes	Yes	98	36	30.5	153	99	5.4	HIV testing not done
37	Yes	26-35	Parirenyatwa Hospital	No	No	No	No	No	No	No	No	No	No					No	Yes	Negative		No	No	No	No	No	No	No	No	No	No	No	No	No	No	No	No	No	No	No		No	98	36		114	78	5.3	OMT for offsite testing
38	Yes	36-45	Parirenyatwa Hospital	Yes	No	Yes	No	No	No	No	No	No	No	No	No	Yes	No	No	Yes	Negative		No	No	No	No	No	No	No	No	No	No	No	No	Yes	No	No	No	No	No	No		Yes	96	36.5	26	109	83	4.7	HIV testing not done
39	Yes	26-35	Parirenyatwa Hospital	No	No	No	No	No	No	No	No	No	No					No	Yes	Negative		Yes	Yes	No	No	No	No	No	Yes	No	No	Yes	No	Yes	No	No	Yes	No	No	No		Yes	98	36	35.7	116	77	5.8	HIV testing not done
40	Yes	26-35	Parirenyatwa Hospital	No	No	No	No	No	No	No	No	No	No					No	Yes	Negative		No	No	No	No	No	No	No	No	No	No	No	No	No	No	No	No	No	No	Yes	No	No	98	36.4	21.9	101	65	5.5	OMT for offsite testing
41	Yes	46+	Parirenyatwa Hospital	Yes	Yes	No	No	No	No	No	No	No	No	No	No	No	No	No	Yes	Negative		No	No	No	No	No	No	No	No	No	No	No	No	No	No	No	No	No	No	No		Yes	92	36	24.7	125	81	6.5	OMT for offsite testing
42	Yes	36-45	Parirenyatwa Hospital	Yes	Yes	Yes	Yes	No	No	No	No	No	No	No	Yes	Yes	Yes	No				No	No	No	No	No	No	No	Yes	No	No	No	No	Yes	Yes	No	No	No	No	Yes	Yes	Yes	96	36	35.1	164	119	6.8	HIV testing not done
43	Yes	26-35	Parirenyatwa Hospital	Yes	No	No	No	No	No	No	No	No	Yes	No	No	No	No	No	Yes	Negative		Yes	No	No	No	Yes	No	No	No	No	Yes	Yes	Yes	Yes	No	No	No	No	No	Yes	Yes	Yes	98	36.5	31.2	108	80	5.2	HIV testing not done
44	Yes	46+	Parirenyatwa Hospital	No	No	No	No	No	No	No	No	No	No					No	Yes	Negative		Yes	No	No	No	No	No	Yes	No	No	No	No	No	Yes	No	No	No	No	No	Yes	Yes	Yes	98	36.9	26.3	179	106	5.4	HIV testing not done
45	Yes	36-45	Parirenyatwa Hospital	No	No	No	No	No	No	No	No	No	No					No	Yes	Negative		No	No	No	No	No	No	No	No	No	No	No	Yes	No	No	Yes	No	No	No	No		No	99	37.4	24.2	181	122	5.7	OMT for offsite testing
46	Yes	26-35	Parirenyatwa Hospital	No	No	No	No	No	No	No	No	No	No					No	Yes	Negative		No	No	No	No	No	No	No	No	No	No	Yes	Yes	Yes	No	No	No	No	No	Yes	No	Yes	97	35.5	24.4	166	97	5.5	HIV testing not done
47	Yes	36-45	Parirenyatwa Hospital	Yes	No	No	Yes	No	No	No	No	No	No	No	Yes	No	No	No				No	No	No	No	No	No	No	No	No	No	Yes	No	No	No	No	No	Yes	No	Yes	Yes	Yes	97	36	22.8	109	76		HIV testing not done
48	Yes	36-45	Parirenyatwa Hospital	No	No	No	No	No	No	No	No	No	No					No	Yes	Negative		No	No	No	No	No	No	No	No	No	No	Yes	Yes	No	No	No	No	No	No	Yes	Yes	Yes	95	36	30.6	104	68	6	HIV testing not done
49	Yes	36-45	Parirenyatwa Hospital	Yes	No	Yes	No	No	No	No	No	No	No	No	No	Yes	No	No	Yes	Negative		Yes	No	Yes	No	No	Yes	Yes	No	No	Yes	No	No	Yes	No	Yes	No	No	No	Yes	No	Yes	97	36.1	24.9	133	83	6	HIV testing not done
50	Yes	26-35	Parirenyatwa Hospital	No	No	No	No	No	No	No	No	No	No					No	Yes	Negative		No	No	No	Yes	No	No	No	Yes	Yes	No	Yes	Yes	Yes	No	Yes	No	No	No	Yes	Yes	Yes	97	36.7	28.5	113	74	6.1	HIV testing not done
51	Yes	36-45	Parirenyatwa Hospital	No	No	No	No	No	No	No	No	No	No					No	Yes	Negative		No	No	No	No	No	No	No	No	No	No	No	No	Yes	No	Yes	No	No	No	Yes	No	Yes	97	35.9	25.7	88	65	5.2	HIV testing not done
52	Yes	36-45	Parirenyatwa Hospital	Yes	No	No	No	No	No	No	No	No	Yes	No	No	No	No	No	Yes	Negative		No	No	No	No	No	Yes	No	No	No	No	No	No	Yes	No	No	No	No	No	No		Yes	97	37	21.5	106	71	5.1	HIV testing not done
53	Yes	36-45	Parirenyatwa Hospital	No	No	No	No	No	No	No	No	No	No					No	Yes	Negative		Yes	No	No	No	Yes	No	No	No	No	Yes	Yes	Yes	Yes	No	Yes	No	No	No	No		Yes	97	36.1	29	124	86	6.1	HIV testing not done
54	Yes	26-35	Parirenyatwa Hospital	No	No	No	No	No	No	No	No	No	No					No	Yes	Negative		No	No	No	No	No	No	No	No	No	No	No	No	No	Yes	No	No	No	No	Yes	Yes	No	98	36	24.5	123	84	5.7	HIV testing not done
55	Yes	26-35	Parirenyatwa Hospital	No	No	No	No	No	No	No	No	No	No					No	Yes	Negative		No	No	No	No	No	No	No	No	No	No	No	No	No	No	No	No	No	No	No		Yes	100	36.2	32.4	125	102	5.9	HIV testing not done
56	Yes	26-35	Parirenyatwa Hospital	No	No	No	No	No	No	No	No	No	No					No	Yes	Negative		No	No	No	No	Yes	Yes	Yes	Yes	Yes	Yes	No	No	Yes	Yes	Yes	Yes	No	No	Yes	No	Yes	98	36	32.8	122	83	6.6	HIV testing not done
57	Yes	46+	Parirenyatwa Hospital	Yes	No	Yes	No	No	Yes	No	No	No	No	No	No	Yes	No	No	Yes	Negative		No	No	No	No	No	No	No	No	No	No	No	No	No	No	No	No	No	No	No		Yes	98	35.6	35	125	92		HIV testing not done
58	Yes	46+	Parirenyatwa Hospital	Yes	Yes	Yes	No	No	No	No	No	No	No	No	No	Yes	Yes	No	Yes	Negative		No	No	No	No	No	No	No	No	No	No	No	No	No	No	No	No	No	No	No		Yes	98	36	32.8	114	73		HIV testing not done
59	Yes	26-35	Parirenyatwa Hospital	No	No	No	No	No	No	No	No	No	No					No	Yes	Negative		No	No	No	No	No	No	No	No	No	No	No	No	No	No	No	No	No	No	No		No	97	36	27.6	90	60	6	HIV testing not done
60	Yes	46+	Parirenyatwa Hospital	Yes	No	Yes	No	No	No	No	No	No	No	No	No	Yes	No	Yes	Yes	Negative		No	No	No	No	No	No	No	No	No	Yes	No	No	No	No	No	No	No	No	No		Yes	96	36	29	128	93	5.8	HIV testing not done
61	Yes	26-35	Parirenyatwa Hospital	No	No	No	No	No	No	No	No	No	No					No	Yes	Negative		No	No	No	No	No	No	No	No	No	No	Yes	Yes	Yes	No	No	No	No	No	Yes	Yes	Yes	98	36.9	22.9	113	78	5.6	HIV testing not done
62	Yes	26-35	Parirenyatwa Hospital	No	No	No	No	No	No	No	No	No	No					No	Yes	Do not want to answer		No	No	No	No	No	No	No	Yes	Yes	No	No	Yes	No	No	No	No	No	No	Yes	No	Yes	98	36.3	26.2	118	84		HIV testing not done
63	Yes	36-45	Parirenyatwa Hospital	No	No	No	No	No	No	No	No	No	No					No	Yes	Negative		No	No	No	No	No	No	No	No	No	No	No	No	Yes	No	No	No	No	No	Yes	Yes	Yes	98	36	26	107	72		Blood-based test by nurse
64	Yes	26-35	Parirenyatwa Hospital	No	No	No	No	No	No	No	No	No	No					No	Yes	Negative		No	No	No	No	No	No	No	No	No	Yes	No	No	No	No	No	No	No	No	No		No	98	36.7	39	124	84	6.6	HIV testing not done
65	Yes	26-35	Parirenyatwa Hospital	Yes	No	Yes	No	No	No	No	No	No	No	No	No	Yes	No	No	Yes	Negative		No	No	No	No	No	No	No	No	No	No	Yes	No	No	No	No	Yes	No	No	Yes	Yes	Yes	97	35.5	32.5	124	86	5.3	HIV testing not done
66	Yes	36-45	Parirenyatwa Hospital	Yes	No	Yes	No	No	No	No	No	No	No	No	No	Yes	No	No	Yes	Negative		No	No	No	No	No	No	No	No	No	No	No	No	No	No	No	No	No	No	Yes	Yes	Yes	98	36	30.7	144	81		HIV testing not done
67	Yes	18-25	Parirenyatwa Hospital	No	No	No	No	No	No	No	No	No	No					No	Yes	Negative		No	No	No	No	No	No	No	No	No	No	No	No	No	No	No	No	No	No	No		No	92	36.8	20.1	109	69	4.9	OMT for offsite testing
68	Yes	36-45	Parirenyatwa Hospital	No	No	No	No	No	No	No	No	No	No					No	Yes	Negative		No	No	No	No	No	No	No	No	No	No	No	No	No	No	No	No	No	No	No		No	97	36.2	30.2	188	116	5.9	Blood-based test by nurse
69	Yes	26-35	Parirenyatwa Hospital	No	No	No	No	No	No	No	No	No	No					No	Yes	Negative		No	No	No	No	No	No	No	No	No	No	No	No	No	No	No	No	No	No	No		Yes	99	36	47	127	80	5.7	Blood-based test by nurse
70	Yes	26-35	Parirenyatwa Hospital	No	No	No	No	No	No	No	No	No	No					No	Yes	Negative		No	No	No	No	No	No	Yes	Yes	No	No	No	No	No	No	Yes	No	No	No	No		Yes	97	36	22.6	127	78	5.2	HIV testing not done
71	Yes	26-35	Parirenyatwa Hospital	No	No	No	No	No	No	No	No	No	No					No	Yes	Negative		No	No	No	No	No	No	No	No	No	No	No	No	No	No	No	No	No	No	No		Yes	98	37.3	29.1	116	81	5.5	HIV testing not done
72	Yes	26-35	Parirenyatwa Hospital	No	No	No	No	No	No	No	No	No	No					No	Yes	Negative		No	No	No	No	No	No	No	No	No	No	No	No	No	No	No	No	No	No	No		Yes	92	37.2	20	141	72	6	Blood-based test by nurse
73	Yes	26-35	Parirenyatwa Hospital	No	No	No	No	No	No	No	No	No	No					No	Yes	Negative		No	No	No	No	No	No	No	No	No	No	No	No	No	No	No	No	No	No	No		Yes	98	36.7	24.1	125	90	6	HIV testing not done
74	Yes	46+	Parirenyatwa Hospital	Yes	No	Yes	No	No	No	No	No	No	No	No	No	No	No	No	Yes	Negative		No	Yes	No	No	Yes	No	No	No	No	Yes	No	No	Yes	Yes	No	No	No	No	No		Yes	95	36	28.3	123	74	6.1	Blood-based test by nurse
75	Yes	36-45	Parirenyatwa Hospital	No	No	No	No	No	No	No	No	No	No					No	Yes	Negative		No	No	No	No	No	No	No	No	No	No	No	No	No	No	No	No	No	No	No		Yes	97	36.8	28	130	98	5.8	HIV testing not done
76	Yes	46+	Parirenyatwa Hospital	No	No	No	No	No	No	No	No	No	No					No	Yes	Negative		No	No	No	No	No	No	No	No	No	No	No	No	No	No	No	No	No	No	No		Yes	94	36.6	38.8	129	77	5.2	HIV testing not done
77	Yes	46+	Parirenyatwa Hospital	Yes	Yes	Yes	No	No	No	No	No	No	No	No	No	Yes	No	No	Yes	Negative		No	No	No	No	No	No	No	No	No	No	No	No	No	No	No	No	No	No	No		Yes	95	36.3	37.8	164	99		Blood-based test by nurse
78	Yes	18-25	Parirenyatwa Hospital	No	No	No	No	No	No	No	No	No	No					No	Yes	Negative		No	No	No	No	No	No	No	No	No	No	No	No	No	No	No	No	No	No	No		Yes	93	36.9	21	102	63	6.2	Blood-based test by nurse
79	Yes	26-35	Parirenyatwa Hospital	No	No	No	No	No	No	No	No	No	No					No	No			No	No	No	No	No	No	No	No	No	No	No	No	No	No	No	No	No	No	No		Yes	90	36.8	31.9	120	80	5.6	OMT for offsite testing
80	Yes	26-35	Parirenyatwa Hospital	No	No	No	No	No	No	No	No	No	No					No	Yes	Negative		No	No	No	No	No	No	No	No	No	No	No	No	Yes	No	No	No	No	No	No		Yes	94	36	24.1	140	87	6.5	Blood-based test by nurse
81	Yes	18-25	Parirenyatwa Hospital	No	No	No	No	No	No	No	No	No	No					No	Yes	Negative		No	No	No	No	No	No	No	No	No	No	No	No	No	No	No	No	No	No	No		No	89	36	19.4	111	84	5.6	OMT for offsite testing
82	Yes	26-35	Parirenyatwa Hospital	No	No	No	No	No	No	No	No	No	No					No	Yes	Negative		No	No	No	No	No	No	No	No	No	No	No	No	No	No	No	No	No	No	No		No	97	36.4	31.8	133	81	5.6	HIV testing not done
83	Yes	18-25	Parirenyatwa Hospital	No	No	No	No	No	No	No	No	No	No					No	Yes	Negative		No	No	No	No	No	No	No	No	No	No	No	No	No	No	No	No	No	No	No		No	93	36.9	21.7	124	85	5.3	OMT for offsite testing
84	Yes	26-35	Parirenyatwa Hospital	No	No	No	No	No	No	No	No	No	No					No	Yes	Negative		No	No	No	No	No	No	No	No	No	No	No	No	No	No	No	No	No	No	No		No	98	36.9	20.9	119	79	5.4	OMT for offsite testing
85	Yes	26-35	Parirenyatwa Hospital	No	No	No	No	No	No	No	No	No	No					No	Yes	Negative		No	No	No	No	No	No	No	No	No	No	No	No	No	No	No	No	No	No	No		No	95	36.6	24.7	143	92	5.7	Blood-based test by nurse
86	Yes	18-25	Parirenyatwa Hospital	No	No	No	No	No	No	No	No	No	No					No	Yes	Negative		No	No	No	No	Yes	No	No	No	No	No	Yes	No	No	Yes	Yes	No	No	Yes	Yes	No	No	97	36.9	23.5	134	98	5.1	HIV testing not done
87	Yes	18-25	Parirenyatwa Hospital	No	No	No	No	No	No	No	No	No	No					No	No			No	No	No	No	No	No	No	No	No	No	No	No	No	No	No	No	No	No	No		No	96	36.9	25.5	102	76		OMT for offsite testing
88	Yes	46+	Parirenyatwa Hospital	No	No	No	No	No	No	No	No	No	No					No	Yes	Negative		No	No	No	No	No	No	No	No	No	No	No	No	No	No	No	No	No	No	No		Yes	94	36.7	21.4	105	77	5.5	HIV testing not done
89	Yes	26-35	Parirenyatwa Hospital	No	No	No	No	No	No	No	No	No	No					No	Yes	Negative		No	No	No	No	No	No	No	No	No	No	No	No	No	No	No	No	No	No	No		Yes	96	36.9	21.9	116	65	5.2	Blood-based test by nurse
90	Yes	18-25	Parirenyatwa Hospital	No	No	No	No	No	No	No	No	No	No					No	Yes	Negative		No	No	No	No	No	No	No	No	No	No	No	No	No	No	No	No	No	No	No		No	96	37.2	19.7	118	83		Blood-based test by nurse
91	Yes	26-35	Parirenyatwa Hospital	No	No	No	No	No	No	No	No	No	No					No	Yes	Negative		No	No	No	No	No	No	No	No	No	No	No	No	No	No	No	No	No	No	No		No	98	36	26.1	105	64		Blood-based test by nurse
92	Yes	26-35	Parirenyatwa Hospital	No	No	No	No	No	No	No	No	No	No					No	Yes	Negative		No	No	No	No	No	No	No	No	No	No	No	No	No	No	No	No	No	No	No		No	97	36	21.8	139	80	6	Blood-based test by nurse
93	Yes	26-35	Parirenyatwa Hospital	No	No	No	No	No	No	No	No	No	No					No	Yes	Negative		No	No	No	No	No	No	No	No	No	No	No	No	No	No	No	No	No	No	No		Yes	98	37	25.1	120	73		OMT for offsite testing
94	Yes	26-35	Parirenyatwa Hospital	No	No	No	No	No	No	No	No	No	No					No	Yes	Negative		No	No	No	No	No	No	No	No	No	No	No	No	No	No	No	No	No	No	Yes	No	Yes	95	36.5	22.9	127	93	4.8	Blood-based test by nurse
95	Yes	36-45	Parirenyatwa Hospital	Yes	No	No	No	No	No	No	No	No	No	No	No	No	No	No	Yes	Negative		No	No	No	No	No	No	No	No	No	No	No	No	No	No	No	No	No	No	No		No	94	37.2	21.3	112	81	5.7	OMT for offsite testing
96	Yes	46+	Parirenyatwa Hospital	Yes	No	Yes	Yes	No	No	No	No	No	No	No	Yes	Yes	No	No	Yes	Positive	Yes	Yes	No	No	No	No	No	No	No	No	No	Yes	No	No	No	Yes	No	No	No	No		Yes	95	36.8	24.2	140	82	6	HIV testing not done
97	Yes	26-35	Parirenyatwa Hospital	No	No	No	No	No	No	No	No	No	No					No	Yes	Negative		No	No	No	No	No	No	No	No	No	No	Yes	No	No	No	Yes	No	No	No	No		No	96	36.6	36	153	114	5.6	HIV testing not done
98	Yes	26-35	Parirenyatwa Hospital	No	No	No	No	No	No	No	No	No	No					No	Yes	Negative		No	No	No	No	No	No	No	No	No	Yes	No	No	No	Yes	No	No	No	No	No		Yes	93	37.2	28.9	119	82	5.6	Blood-based test by nurse
99	Yes	36-45	Parirenyatwa Hospital	No	No	No	No	No	No	No	No	No	No					No	Yes	Negative		No	No	No	No	No	No	No	No	No	No	No	No	No	No	No	No	No	No	Yes	No	Yes	97	36.6	29.4	112	72	5.7	OMT for offsite testing
100	Yes	46+	Parirenyatwa Hospital	No	No	No	No	No	No	No	No	No	No					No	Yes	Negative		No	No	No	No	No	No	No	No	No	Yes	Yes	No	No	Yes	No	No	No	No	No		No	97	36.4	29.3	110	72	5.8	OMT for offsite testing
101	Yes	26-35	Parirenyatwa Hospital	No	No	No	No	No	No	No	No	No	No					No	Yes	Negative		No	No	No	No	No	No	No	No	No	No	No	No	Yes	Yes	No	No	No	No	No		Yes	97	36	21.7	124	78		OMT for offsite testing
102	Yes	36-45	Parirenyatwa Hospital	Yes	No	No	Yes	No	No	No	No	No	No		Yes			No	Yes	Positive	Yes	No	No	No	No	No	No	No	No	No	No	No	No	Yes	Yes	Yes	No	No	No	Yes	No	Yes	96	36.9	34.2	130	84	5.8	HIV testing not done
103	Yes	18-25	Parirenyatwa Hospital	No	No	No	No	No	No	No	No	No	No					No	Yes	Negative		No	No	No	No	No	No	No	No	No	No	No	No	No	No	No	No	No	No	No		No	93	37.3	17.8	117	78	5.9	HIV testing not done
104	Yes	26-35	Parirenyatwa Hospital	No	No	No	No	No	No	No	No	No	No					No	Yes	Negative		No	No	No	No	No	No	No	No	No	No	No	No	No	No	No	No	No	No	No		Yes	97	37	28.9	129	87	6.1	Blood-based test by nurse
105	Yes	36-45	Parirenyatwa Hospital	No	No	No	No	No	No	No	No	No	No					No	Yes	Negative		Yes	No	No	No	No	No	No	No	No	Yes	Yes	No	Yes	No	Yes	Yes	No	No	No		Yes	98	36.1	34.2	137	83		HIV testing not done
106	Yes	36-45	Parirenyatwa Hospital	No	No	No	No	No	No	No	No	No	No					No	Yes	Negative		No	No	No	No	No	No	No	Yes	No	No	No	No	No	No	No	No	No	No	No		No	98	36.5	41.4	136	97	5.8	Blood-based test by nurse
107	Yes	26-35	Parirenyatwa Hospital	No	No	No	No	No	No	No	No	No	No					No	Yes	Negative		No	No	No	No	No	No	No	No	No	No	No	No	No	No	No	No	No	No	No		Yes	96	36.2	31.2	113	71	5.2	OMT for offsite testing
108	Yes	36-45	Parirenyatwa Hospital	No	No	No	No	No	No	No	No	No	No					No	Yes	Negative		No	No	No	No	No	No	No	No	No	No	No	No	No	No	No	No	No	No	No		No	96	36.7	22.7	120	77	5.7	Blood-based test by nurse
109	Yes	36-45	Parirenyatwa Hospital	No	No	No	No	No	No	No	No	No	No					No	Yes	Negative		No	No	No	No	No	No	No	No	No	No	No	No	No	No	No	No	No	No	Yes	Yes	No	96	34.1	28.1	141	100	5.4	Blood-based test by nurse
110	Yes	26-35	Parirenyatwa Hospital	No	No	No	No	No	No	No	No	No	No					No	Yes	Negative		No	No	No	No	No	No	No	No	No	No	No	No	No	No	No	No	No	No	No		No	95	36	26.8	109	78	5	Blood-based test by nurse
111	Yes	46+	Parirenyatwa Hospital	No	No	No	No	No	No	No	No	No	No					No	Yes	Negative		No	No	No	No	No	No	No	No	No	No	No	No	No	No	No	No	No	No	No		Yes	89	36.9	32.4	128	73	5.7	HIV testing not done
112	Yes	18-25	Parirenyatwa Hospital	No	No	No	No	No	No	No	No	No	No					No	Yes	Negative		No	No	No	No	No	No	No	No	No	No	No	No	No	No	No	No	No	No	No		No	98	36.6	32	161	105	5.4	HIV testing not done
113	Yes	46+	Parirenyatwa Hospital	Yes	No	Yes	No	No	No	No	No	No	No	No	No	Yes	No	No	Yes	Negative		No	No	No	No	No	No	No	No	No	No	No	No	No	No	No	No	No	No	Yes	Yes	No	96	37	37.3	124	86	6	HIV testing not done
114	Yes	36-45	Parirenyatwa Hospital	No	No	No	No	No	No	No	No	No	No					No	Yes	Negative		No	No	No	No	Yes	No	No	No	No	No	No	No	No	No	No	No	No	No	No		Yes	93	37.6	27.7	114	77	5.2	OMT for offsite testing
115	Yes	26-35	Parirenyatwa Hospital	Yes	No	No	Yes	No	No	No	No	No	No	No	Yes	No	No	No				No	No	No	No	No	No	No	No	No	No	Yes	No	Yes	No	No	No	No	No	No		Yes	97	36	25.5	120	83	5.7	HIV testing not done
116	Yes	26-35	Parirenyatwa Hospital	No	No	No	No	No	No	No	No	No	No					No	Yes	Negative		No	No	No	No	No	No	No	No	No	No	Yes	No	No	No	No	No	No	No	Yes	No	Yes	98	36.3	38.4	131	98	5.6	HIV testing not done
117	Yes	18-25	Parirenyatwa Hospital	No	No	No	No	No	No	No	No	No	No					No	Yes	Negative		No	No	No	No	No	No	No	No	No	No	No	No	No	No	No	No	No	No	No		No	96	37.6	20.4	113	64	6.2	OMT for offsite testing
118	Yes	26-35	Parirenyatwa Hospital	Yes	No	No	No	No	No	No	No	No	Yes	No	No	No	No	No	Yes	Negative		No	No	No	No	No	No	No	No	No	No	No	No	No	No	No	No	No	No	Yes	No	Yes	97	36.7	31.3	130	76	5.6	Blood-based test by nurse
119	Yes	18-25	Parirenyatwa Hospital	No	No	No	No	No	No	No	No	No	No					No	Yes	Negative		No	No	No	No	No	No	No	No	No	No	No	No	No	No	No	No	No	No	No		No	97	36.7	25.4	123	74		OMT for offsite testing
120	Yes	18-25	Parirenyatwa Hospital	No	No	No	No	No	No	No	No	No	No					No	Yes	Negative		No	No	No	No	No	No	No	No	No	No	No	No	No	No	No	No	No	No	No		No	98	36.9	20.2	132	85	6	Blood-based test by nurse
121	Yes	26-35	Parirenyatwa Hospital	No	No	No	No	No	No	No	No	No	No					No	Yes	Negative		No	No	No	No	No	No	No	No	No	No	No	No	No	No	No	No	No	No	No		No	95	36.9	33.1	128	76	5.4	Blood-based test by nurse
122	Yes	18-25	Parirenyatwa Hospital	No	No	No	No	No	No	No	No	No	No					No	Yes	Negative		No	No	No	No	No	No	No	No	No	No	No	No	No	No	No	No	No	No	No		No	85	37	29.1	140	100	5.3	OMT for offsite testing
123	Yes	26-35	Parirenyatwa Hospital	No	No	No	No	No	No	No	No	No	No					No	Yes	Negative		No	No	No	No	No	No	No	No	No	No	No	No	No	No	No	No	No	No	No		No	97	36.7	21.8	108	67	5.5	HIV testing not done
124	Yes	18-25	Parirenyatwa Hospital	No	No	No	No	No	No	No	No	No	No					No	Yes	Negative		No	No	No	No	No	No	No	No	No	No	No	No	No	No	No	No	No	No	No		Yes	97	36.9	22.7	119	65	5.2	HIV testing not done
125	Yes	18-25	Parirenyatwa Hospital	No	No	No	No	No	No	No	No	No	No					No	Yes	Negative		No	No	No	No	No	No	No	No	No	No	No	No	No	No	No	No	No	No	Yes	No	No	96	36	28.8	120	77	5.8	Blood-based test by nurse
126	Yes	26-35	Parirenyatwa Hospital	No	No	No	No	No	No	No	No	No	No					No	Yes	Negative		No	No	No	No	No	No	No	No	No	No	No	No	Yes	Yes	No	No	No	No	No		No	95	37.1	36.4	131	94	5.8	OMT for offsite testing
127	Yes	26-35	Parirenyatwa Hospital	No	No	No	No	No	No	No	No	No	No					No	Yes	Negative		No	No	No	No	No	No	No	No	No	No	No	No	No	No	No	No	No	No	Yes	Yes	Yes	98	35.1	28.5	133	90	5.5	Blood-based test by nurse
128	Yes	26-35	Parirenyatwa Hospital	No	No	No	No	No	No	No	No	No	No					No	Yes	Negative		No	No	No	No	No	No	No	No	No	No	No	No	No	No	No	No	No	No	No		Yes	99	37.2	23.7	133	90	5.6	OMT for offsite testing
129	Yes	18-25	Parirenyatwa Hospital	No	No	No	No	No	No	No	No	No	No					No	Yes	Negative		No	No	No	No	No	No	No	No	No	No	No	No	No	No	No	No	No	No	Yes	No	Yes	94	36.3	30.1	122	83	6.1	Blood-based test by nurse
130	Yes	36-45	Parirenyatwa Hospital	Yes	No	Yes	No	No	No	No	No	No	No	No	No	Yes	No	No	Yes	Negative		No	No	No	No	No	No	No	No	No	No	No	No	No	No	No	No	No	No	No		Yes	90	36.6	30.5	145	96	5.7	Blood-based test by nurse
131	Yes	36-45	Parirenyatwa Hospital	No	No	No	No	No	No	No	No	No	No					No	Yes	Negative		No	No	No	No	No	No	No	No	No	No	No	No	No	No	No	No	No	No	No		Yes	97	37.1	26.3	160	102	6.3	Blood-based test by nurse
132	Yes	46+	Parirenyatwa Hospital	Yes	No	Yes	No	No	No	No	No	No	No	No	No	Yes	No	No	Yes	Negative		No	No	No	No	No	No	No	No	No	No	No	No	No	No	No	No	No	No	No		Yes	95	36.2	27.5	131	86	6.8	Blood-based test by nurse
133	Yes	36-45	Parirenyatwa Hospital	No	No	No	No	No	No	No	No	No	No					No	No			No	No	No	No	No	No	No	No	No	No	No	No	No	No	No	No	No	No	No		Yes	100	36	28.4	146	96	5.1	Blood-based test by nurse
134	Yes	18-25	Parirenyatwa Hospital	No	No	No	No	No	No	No	No	No	No					No	No			No	No	No	No	No	No	No	No	No	No	No	No	No	No	No	No	No	No	No		No	96	37.1	20.3	110	72	5	OMT for offsite testing
135	Yes	46+	Parirenyatwa Hospital	Yes	Yes	Yes	No	No	No	No	No	No	No	No	No	Yes	Yes	No	Yes	Negative		No	No	No	No	No	No	No	No	No	No	No	No	No	No	No	No	No	No	No		Yes	94	36.4	37.7	140	94	5.8	Blood-based test by nurse
136	Yes	36-45	Parirenyatwa Hospital	No	No	No	No	No	No	No	No	No	No					No	Yes	Negative		No	No	No	No	No	No	No	No	No	No	No	No	No	No	No	No	No	No	No		Yes	97	36.4	28.3	212	128	5.4	Blood-based test by nurse
137	Yes	36-45	Parirenyatwa Hospital	No	No	No	No	No	No	No	No	No	No					No	Yes	Negative		Yes	No	No	No	No	No	Yes	No	No	No	No	No	Yes	No	Yes	No	No	No	No		Yes	96	36	28.9	153	97	5.7	HIV testing not done
138	Yes	26-35	Parirenyatwa Hospital	No	No	No	No	No	No	No	No	No	No					No	Yes	Negative		No	No	No	No	No	No	No	No	No	No	No	No	No	No	No	No	No	No	No		Yes	96	36.7	26.7	144	99	5.6	OMT for offsite testing
139	Yes	36-45	Parirenyatwa Hospital	No	No	No	No	No	No	No	No	No	No					No	Yes	Negative		No	No	No	No	No	No	No	No	No	No	No	No	No	No	No	No	No	No	No		No	97	37.1	31.6	113	75	5.5	Blood-based test by nurse
140	Yes	18-25	Parirenyatwa Hospital	No	No	No	No	No	No	No	No	No	No					No	Yes	Negative		Yes	Yes	No	No	No	No	No	No	No	Yes	Yes	No	No	No	Yes	No	No	No	No		No	97	37.2	23.5	118	84		OMT for offsite testing
141	Yes	26-35	Parirenyatwa Hospital	No	No	No	No	No	No	No	No	No	No					No	Yes	Negative		No	No	No	No	No	No	No	No	No	No	No	No	No	No	No	No	No	No	No		No	94	36.9	23.3	121	82	6	Blood-based test by nurse
142	Yes	36-45	Parirenyatwa Hospital	No	No	No	No	No	No	No	No	No	No					No	Yes	Negative		No	No	No	No	No	Yes	No	No	No	No	No	Yes	Yes	No	Yes	No	No	No	No		Yes	98	35.8	20.4	136	89	5	Blood-based test by nurse
143	Yes	26-35	Parirenyatwa Hospital	No	No	No	No	No	No	No	No	No	No					No	Yes	Negative		No	No	No	No	No	No	No	No	No	No	No	No	No	No	Yes	No	No	No	No		Yes	96	36.7	26.2	142	77	5	Blood-based test by nurse
144	Yes	36-45	Parirenyatwa Hospital	No	No	No	No	No	No	No	No	No	No					No	Yes	Negative		No	No	No	No	No	No	No	No	No	No	No	No	No	No	No	No	No	No	No		No	97	36.6	38	115	87	5.5	Blood-based test by nurse
145	Yes	18-25	Parirenyatwa Hospital	No	No	No	No	No	No	No	No	No	No					No	Yes	Negative		No	No	No	No	No	No	No	No	No	No	No	No	Yes	No	Yes	No	No	No	No		No	95	36.2	28.6	125	83	5.1	Blood-based test by nurse
146	Yes	18-25	Parirenyatwa Hospital	No	No	No	No	No	No	No	No	No	No					No	Yes	Negative		No	No	No	No	No	No	No	No	No	No	No	No	No	No	No	No	No	No	No		No	98	36.4	18.3	104	72	5.6	OMT for offsite testing
147	Yes	36-45	Parirenyatwa Hospital	Yes	No	Yes	No	No	No	No	No	No	No	No	No	Yes	No	No	Yes	Negative		No	No	No	No	No	No	No	No	No	No	No	No	No	No	No	No	No	No	No		Yes	90	37.1	28	146	98	6.4	Blood-based test by nurse
148	Yes	46+	Parirenyatwa Hospital	No	No	No	No	No	No	No	No	No	No					No	Yes	Negative		No	No	No	No	No	No	No	No	No	No	No	No	No	No	No	No	No	No	No		No	97	36.9	25.7	148	81	5.7	Blood-based test by nurse
149	Yes	26-35	Parirenyatwa Hospital	No	No	No	No	No	No	No	No	No	No					No	Yes	Negative		Yes	No	No	No	No	No	No	No	No	No	No	No	No	No	Yes	No	No	No	No		No	93	36.6	18.6	131	95	5.8	Blood-based test by nurse
150	Yes	26-35	Parirenyatwa Hospital	No	No	No	No	No	No	No	No	No	No					No	Yes	Negative		Yes	No	No	No	No	No	No	Yes	Yes	Yes	Yes	Yes	Yes	No	No	No	No	No	Yes	No	Yes	97	39	22.4	102	73		OMT for offsite testing
151	Yes	26-35	Parirenyatwa Hospital	Yes	No	No	Yes	No	No	No	No	No	No	No	Yes	No	No	No	Yes	Positive	Yes	No	Yes	No	No	No	No	No	No	No	No	No	No	No	No	Yes	No	No	No	No		Yes	92	36.3	33.1	154	97	5.2	HIV testing not done
152	Yes	26-35	Parirenyatwa Hospital	No	No	No	No	No	No	No	No	No	No					No	Yes	Negative		No	No	No	No	No	No	No	No	No	No	No	No	No	Yes	Yes	No	No	No	No		No	92	36	19.5	121	65	6.1	Blood-based test by nurse
153	Yes	18-25	Parirenyatwa Hospital	No	No	No	No	No	No	No	No	No	No					No	Yes	Negative		No	No	No	No	No	No	No	No	No	No	No	No	No	No	No	No	No	No	No		No	98	37.9	23.3	127	73	5.6	OMT for offsite testing
154	Yes	26-35	Parirenyatwa Hospital	No	No	No	No	No	No	No	No	No	No					No	Yes	Negative		No	No	No	No	Yes	No	No	No	No	No	No	No	No	No	No	No	No	No	No		Yes	97	37.4	15.8	126	79	4.8	HIV testing not done
155	Yes	26-35	Parirenyatwa Hospital	No	No	No	No	No	No	No	No	No	No					No	Yes	Negative		No	No	No	No	No	No	No	No	No	No	No	No	No	No	No	No	No	No	Yes	No	Yes	96	35.4	24.6	134	84		Blood-based test by nurse
156	Yes	36-45	Parirenyatwa Hospital	Yes	No	Yes	No	No	No	No	No	No	No	No	No	No	No	No	Yes	Negative		No	No	No	No	No	No	No	No	No	No	No	No	Yes	No	No	No	No	No	Yes	No	Yes	97	36.5	26.3	166	112	5.7	HIV testing not done
157	Yes	26-35	Parirenyatwa Hospital	No	No	No	No	No	No	No	No	No	No					No	Yes	Negative		No	No	No	No	No	No	No	No	No	No	No	Yes	No	No	No	No	No	No	No		No	94	36.7	21.5	112	75	5.3	OMT for offsite testing
158	Yes	18-25	Parirenyatwa Hospital	No	No	No	No	No	No	No	No	No	No					No	Yes	Negative		No	No	No	No	No	No	No	No	No	No	No	No	No	No	No	No	No	No	No		No	100	36.8	18.5	117	50	5.7	Blood-based test by nurse
159	Yes	26-35	Parirenyatwa Hospital	No	No	No	No	No	No	No	No	No	No					No	Yes	Negative		No	No	No	No	No	No	No	No	No	No	No	No	No	No	No	No	No	No	No		Yes	97	36.6	31	112	75	5.5	Blood-based test by nurse
160	Yes	26-35	Parirenyatwa Hospital	No	No	No	No	No	No	No	No	No	No					No	Yes	Negative		No	No	No	Yes	No	No	No	Yes	No	Yes	No	No	No	Yes	No	No	No	No	Yes	No	No	98	36.8	28	121	81	6	OMT for offsite testing
161	Yes	18-25	Parirenyatwa Hospital	No	No	No	No	No	No	No	No	No	No					No	Yes	Negative		No	No	No	No	No	No	No	No	No	No	No	No	No	No	No	No	No	No	No		Yes	78	36.3	16.7	109	80	6.2	HIV testing not done
162	Yes	36-45	Parirenyatwa Hospital	No	No	No	No	No	No	No	No	No	No					No	Yes	Negative		Yes	No	No	No	No	No	No	No	No	No	No	No	Yes	No	Yes	No	No	No	No		Yes	97	36.3	20	136	81	5.7	HIV testing not done
163	Yes	26-35	Parirenyatwa Hospital	No	No	No	No	No	No	No	No	No	No					No	Yes	Negative		No	No	No	No	No	No	No	No	No	No	No	No	No	No	No	No	No	No	No		Yes	94	36.8	26.6	100	60	5.7	Blood-based test by nurse
164	Yes	36-45	Parirenyatwa Hospital	No	No	No	No	No	No	No	No	No	No					Yes	Yes	Negative		No	No	No	No	No	No	No	No	No	No	No	No	No	No	No	No	No	No	Yes	No	No	93	36.5	22.2	175	101	5.2	HIV testing not done
165	Yes	26-35	Parirenyatwa Hospital	No	No	No	No	No	No	No	No	No	No					No	Yes	Negative		No	No	No	No	No	No	No	No	No	No	No	No	No	No	No	No	No	No	No		No	97	36.6	29.4	115	74	5.3	OMT for offsite testing
166	Yes	18-25	Parirenyatwa Hospital	No	No	No	No	No	No	No	No	No	No					No	Yes	Negative		No	No	No	No	No	Yes	No	No	No	No	No	No	Yes	No	No	No	No	No	No		Yes	98	36.4	18	113	73		HIV testing not done
167	Yes	26-35	Parirenyatwa Hospital	Yes	No	No	No	No	No	No	No	No	Yes	No	No	No	No	No	Yes	Negative		No	No	No	No	No	No	No	Yes	No	Yes	No	No	Yes	Yes	No	Yes	No	No	No		No	95	36	36.1	112	68	7	Blood-based test by nurse
168	Yes	46+	Parirenyatwa Hospital	No	No	No	No	No	No	No	No	No	No					No	Yes	Negative		No	No	No	No	No	No	No	No	No	No	No	No	No	No	No	No	No	No	Yes	Yes	No	96	37.2	26.1	154	95	5.6	HIV testing not done
169	Yes	18-25	Parirenyatwa Hospital	No	No	No	No	No	No	No	No	No	No					No	Yes	Negative		No	No	No	No	Yes	No	Yes	No	No	Yes	No	No	No	No	No	No	No	No	No		No	97	37.2	26.1	107	67	5.5	HIV testing not done
170	Yes	18-25	Parirenyatwa Hospital	No	No	No	No	No	No	No	No	No	No					No	No			No	No	No	No	No	No	No	No	No	No	No	No	No	No	No	No	No	No	No		No	98	36.7	20.1	127	66	5.5	Blood-based test by nurse
171	Yes	36-45	Parirenyatwa Hospital	Yes	No	Yes	No	No	No	No	No	No	No	No	No	Yes	No	No	Yes	Negative		Yes	No	No	No	No	No	No	No	Yes	Yes	No	No	Yes	No	No	Yes	No	No	No		Yes	94	37.3	33.5	129	98		HIV testing not done
172	Yes	36-45	Parirenyatwa Hospital	Yes	No	Yes	No	No	No	No	No	No	No	No	No	Yes	No	No	Yes	Negative		No	No	No	No	Yes	No	No	No	No	No	No	No	No	No	No	No	No	No	No		No	96	37.4	30.4	126	87		Blood-based test by nurse
173	Yes	36-45	Parirenyatwa Hospital	Yes	No	Yes	No	No	No	No	No	No	No	No	No	No	No	No	Yes	Negative		No	No	No	No	No	No	No	No	No	Yes	No	Yes	Yes	No	No	No	No	No	No		Yes	94	35	33.6	148	105	5.7	HIV testing not done
174	Yes	36-45	Parirenyatwa Hospital	Yes	No	Yes	No	No	No	No	No	No	No	No	No	Yes	No	No	Yes	Negative		No	No	No	No	No	No	No	No	No	Yes	Yes	No	Yes	Yes	No	No	No	No	Yes	No	No	97	37.1	35.1	129	90	5.6	Blood-based test by nurse
175	Yes	26-35	Parirenyatwa Hospital	No	No	No	No	No	No	No	No	No	No					No	Yes	Negative		No	No	No	No	No	No	No	No	No	No	No	No	No	No	No	No	No	No	No		Yes	96	36.8	19.7	113	63	5.4	Blood-based test by nurse
176	Yes	18-25	Parirenyatwa Hospital	No	No	No	No	No	No	No	No	No	No					No	No			No	No	No	No	No	No	No	No	No	No	No	No	No	No	No	No	No	No	No		No	94	37.3	25.4	119	66		Blood-based test by nurse
177	Yes	26-35	Parirenyatwa Hospital	No	No	No	No	No	No	No	No	No	No					No	Yes	Negative		No	No	No	No	No	No	No	No	No	No	No	No	No	No	No	No	No	No	No		Yes	96	36	24.1	124	83	5.1	Blood-based test by nurse
178	Yes	46+	Parirenyatwa Hospital	No	No	No	No	No	No	No	No	No	No					No	Yes	Negative		No	No	No	No	No	Yes	No	Yes	No	No	No	No	Yes	No	Yes	No	No	No	No		Yes	91	35.9	23.1	138	99	6	Blood-based test by nurse
179	Yes	26-35	Parirenyatwa Hospital	No	No	No	No	No	No	No	No	No	No					No	Yes	Negative		No	No	No	No	No	No	No	No	No	No	No	No	No	No	No	No	No	No	No		Yes	98	36.7	26.1	158	88	5.4	Blood-based test by nurse
180	Yes	36-45	Parirenyatwa Hospital	No	No	No	No	No	No	No	No	No	No					No	Yes	Negative		No	No	No	No	No	No	No	No	No	No	No	No	No	No	No	No	No	No	No		Yes	96	36.1	23.9	159	116	5.7	Blood-based test by nurse
181	Yes	36-45	Parirenyatwa Hospital	No	No	No	No	No	No	No	No	No	No					No	Yes	Negative		No	No	No	No	No	No	No	No	No	No	No	No	No	No	No	No	No	No	Yes	No	Yes	93	37.1	29.4	126	81	6.4	Blood-based test by nurse
182	Yes	46+	Parirenyatwa Hospital	Yes	No	Yes	No	No	No	No	No	No	No	No	No	Yes	No	No	Yes	Negative		No	No	No	No	No	No	No	No	No	No	No	No	No	No	No	No	No	No	No		Yes	94	36.8	29.4	134	95	5.9	HIV testing not done
183	Yes	26-35	Parirenyatwa Hospital	No	No	No	No	No	No	No	No	No	No					No	Yes	Negative		No	No	No	No	No	No	No	No	No	No	Yes	No	Yes	No	No	No	No	No	No		Yes	96	37	16.2	120	80	6.4	Blood-based test by nurse
184	Yes	26-35	Parirenyatwa Hospital	No	No	No	No	No	No	No	No	No	No					No	Yes	Negative		No	No	No	No	No	No	No	No	No	No	No	No	No	No	No	No	No	No	No		No	96	36.6	26.8	97	70	6.1	OMT for offsite testing
185	Yes	26-35	Parirenyatwa Hospital	No	No	No	No	No	No	No	No	No	No					No	Yes	Negative		No	No	No	No	No	No	No	No	No	No	No	No	No	No	No	No	No	No	No		No	98	37	29.3	119	76	6.5	HIV testing not done
186	Yes	18-25	Parirenyatwa Hospital	No	No	No	No	No	No	No	No	No	No					No	Yes	Negative		No	No	No	No	No	No	No	No	No	No	No	No	No	No	No	No	No	No	No		No	95	37.3	29.7	101	67		OMT for offsite testing
187	Yes	18-25	Parirenyatwa Hospital	No	No	No	No	No	No	No	No	No	No					No	Yes	Negative		Yes	No	No	No	No	No	No	No	No	No	No	No	No	No	Yes	No	No	No	No		No	97	36.2	25.9	104	78	5.6	OMT for offsite testing
188	Yes	36-45	Parirenyatwa Hospital	No	No	No	No	No	No	No	No	No	No					No	Yes	Negative		No	No	No	No	No	No	No	No	No	No	No	No	Yes	No	No	No	No	No	No		Yes	98	37	33.5	123	88		Blood-based test by nurse
189	Yes	26-35	Parirenyatwa Hospital	Yes	No	No	No	No	Yes	No	No	No	No	No	No	No	No	No	Yes	Negative		No	No	No	No	No	No	No	No	No	No	No	No	Yes	No	Yes	No	No	No	No		Yes	95	37.4	26.2	160	114	6	HIV testing not done
190	Yes	26-35	Parirenyatwa Hospital	Yes	No	No	No	No	Yes	No	No	No	No	No	No	No	No	No	Yes	Negative		No	No	No	No	No	No	No	Yes	No	No	Yes	No	Yes	No	Yes	No	No	No	No		No	97	36.7	24.2	113	74	5.9	Blood-based test by nurse
191	Yes	18-25	Parirenyatwa Hospital	No	No	No	No	No	No	No	No	No	No					No	Yes	Negative		No	No	No	No	No	No	No	No	No	No	No	No	No	No	No	No	No	No	No		No	94	36.7	24.8	116	65	5.3	Blood-based test by nurse
192	Yes	26-35	Parirenyatwa Hospital	No	No	No	No	No	No	No	No	No	No					No	Yes	Negative		No	No	No	No	No	No	No	No	No	No	No	No	No	No	No	No	No	No	No		Yes	97	36.3	29	131	88	5.6	HIV testing not done
193	Yes	26-35	Parirenyatwa Hospital	Yes	No	No	Yes	No	No	No	No	No	No	No	Yes	No	No	No	Yes	Positive	Yes	No	No	No	No	No	No	No	No	No	No	No	No	No	Yes	No	No	No	No	Yes	Yes	Yes	96	36.2	40.7	126	110		HIV testing not done
194	Yes	26-35	Parirenyatwa Hospital	No	No	No	No	No	No	No	No	No	No					No	Yes	Negative		No	No	No	No	No	No	No	No	No	No	Yes	No	No	No	No	No	No	No	No		Yes	90	35.6	26.7	112	84	5.2	OMT for offsite testing
195	Yes	26-35	Parirenyatwa Hospital	No	No	No	No	No	No	No	No	No	No					No	Yes	Negative		No	No	No	No	No	No	No	No	No	No	No	No	No	No	No	No	No	No	Yes	No	Yes	98	36.6	24.6	147	87	5.4	HIV testing not done
196	Yes	18-25	Parirenyatwa Hospital	No	No	No	No	No	No	No	No	No	No					No	No			No	No	No	No	No	No	No	No	No	No	No	No	No	No	No	No	No	No	No		No	99	36.4	24.4	111	74	6.4	OMT for offsite testing
197	Yes	26-35	Parirenyatwa Hospital	No	No	No	No	No	No	No	No	No	No					No	Yes	Negative		No	No	No	No	No	No	No	No	No	No	No	No	No	No	No	No	No	No	No		No	97	36	21.9	127	84	6	HIV testing not done
198	Yes	36-45	Parirenyatwa Hospital	No	No	No	No	No	No	No	No	No	No					No	Yes	Negative		No	No	No	No	No	No	No	No	No	No	No	Yes	Yes	Yes	No	No	No	No	No		Yes	98	36.4	24.2	130	85	5.8	Blood-based test by nurse
199	Yes	36-45	Parirenyatwa Hospital	No	No	No	No	No	No	No	No	No	No					No	Yes	Negative		No	No	No	No	No	No	No	No	No	No	No	No	No	No	No	No	No	No	No		Yes	98	37.2	24.8	122	90	6.2	Blood-based test by nurse
200	Yes	26-35	Parirenyatwa Hospital	No	No	No	No	No	No	No	No	No	No					No	Yes	Negative		No	No	No	No	No	No	No	Yes	No	Yes	No	No	Yes	Yes	No	No	No	No	Yes	Yes	No	100	36.4	22.2	130	96	5.7	Blood-based test by nurse
201	Yes	26-35	Parirenyatwa Hospital	No	No	No	No	No	No	No	No	No	No					No	Yes	Negative		No	No	No	No	No	No	No	No	No	No	No	No	No	No	No	No	No	No	Yes	Yes	Yes	99	35.8	33.5	128	90		HIV testing not done
202	Yes	26-35	Parirenyatwa Hospital	No	No	No	No	No	No	No	No	No	No					No	Yes	Negative		No	No	No	No	No	No	No	No	No	No	Yes	No	Yes	No	No	No	No	No	Yes	No	No	98	36.6	19.9	119	82	6.3	Blood-based test by nurse
203	Yes	36-45	Parirenyatwa Hospital	No	No	No	No	No	No	No	No	No	No					No	Yes	Negative		No	No	No	No	No	No	No	No	No	No	No	No	No	No	No	No	No	No	No		Yes	99	35.9	38	116	64	5.5	Blood-based test by nurse
204	Yes	18-25	Parirenyatwa Hospital	No	No	No	No	No	No	No	No	No	No					No	No			No	No	No	No	No	No	No	No	No	No	No	No	No	No	No	No	No	No	No		No	97	36.4	19.4	111	67	4.5	Blood-based test by nurse
205	Yes	46+	Parirenyatwa Hospital	Yes	No	No	Yes	No	No	No	No	No	No	No	Yes	No	No	No	Yes	Positive	Yes	No	No	No	No	No	No	No	No	No	No	No	No	No	No	No	No	No	No	No		Yes	96	37.3	29	140	102	5.5	HIV testing not done
206	Yes	26-35	Parirenyatwa Hospital	No	No	No	No	No	No	No	No	No	No					No	Yes	Negative		No	No	No	No	No	No	No	No	No	No	No	No	No	No	No	No	No	No	No		No	95	36.8	25.4	127	93	6.2	HIV testing not done
207	Yes	18-25	Parirenyatwa Hospital	No	No	No	No	No	No	No	No	No	No					No	Yes	Negative		No	No	No	No	No	No	No	No	No	No	No	No	No	No	No	No	No	No	No		No	97	37.2	20.6	111	76		Blood-based test by nurse
208	Yes	26-35	Parirenyatwa Hospital	No	No	No	No	No	No	No	No	No	No					No	No			No	No	No	No	No	No	No	No	No	No	No	No	No	No	No	No	No	No	No		No	97	36	17	117	87	5.7	Blood-based test by nurse
209	Yes	26-35	Parirenyatwa Hospital	No	No	No	No	No	No	No	No	No	No					No	Yes	Negative		No	No	No	No	No	No	No	Yes	Yes	No	No	No	No	No	No	No	No	No	No		No	96	36.8	17.6	141	87	4.9	Blood-based test by nurse
210	Yes	18-25	Parirenyatwa Hospital	No	No	No	No	No	No	No	No	No	No					No	Yes	Negative		No	No	No	No	No	No	No	No	No	No	No	No	No	No	No	No	No	No	No		Yes	94	36.7	24.5	106	73	5.7	OMT for offsite testing
211	Yes	18-25	Parirenyatwa Hospital	No	No	No	No	No	No	No	No	No	No					No	No			No	No	No	No	No	No	No	No	No	No	No	No	No	No	No	No	No	No	No		Yes	97	36	24.3	137	86		Blood-based test by nurse
212	Yes	18-25	Parirenyatwa Hospital	No	No	No	No	No	No	No	No	No	No					No	Yes	Negative		No	No	No	No	No	Yes	No	No	No	No	No	No	No	No	No	No	No	No	No		No	96	36.7	24.6	105	69	5.9	OMT for offsite testing
213	Yes	26-35	Parirenyatwa Hospital	No	No	No	No	No	No	No	No	No	No					No	Yes	Negative		No	No	No	No	No	No	No	No	No	Yes	No	No	No	No	No	No	No	No	No		No	96	37	23.3	120	81	6.2	Blood-based test by nurse
214	Yes	18-25	Parirenyatwa Hospital	No	No	No	No	No	No	No	No	No	No					No	No			No	No	No	No	No	No	No	No	No	No	No	No	No	No	No	No	No	No	No		No	95	37.1	24.3	114	68	5.6	Blood-based test by nurse
215	Yes	18-25	Parirenyatwa Hospital	No	No	No	No	No	No	No	No	No	No					No	No			No	No	No	No	No	No	No	Yes	No	No	Yes	No	No	No	No	No	No	No	No		No	96	37.3	22	111	80	6	OMT for offsite testing
216	Yes	26-35	Parirenyatwa Hospital	No	No	No	No	No	No	No	No	No	No					No	Yes	Negative		No	No	No	No	No	Yes	No	No	No	No	No	No	No	No	No	No	No	No	No		Yes	97	36.7	20	97	66	5.5	OMT for offsite testing
217	Yes	26-35	Parirenyatwa Hospital	No	No	No	No	No	No	No	No	No	No					No	Yes	Negative		No	No	No	No	No	No	No	No	No	No	No	No	No	No	No	No	No	No	No		Yes	96	37	16.5	107	77	13.2	OMT for offsite testing
218	Yes	18-25	Parirenyatwa Hospital	No	No	No	No	No	No	No	No	No	No					No	Yes	Negative		No	No	No	No	No	No	No	No	No	No	No	No	No	No	No	No	No	No	Yes	Yes	Yes	97	37	27.5	139	89	5.8	OMT for offsite testing
219	Yes	36-45	Parirenyatwa Hospital	No	No	No	No	No	No	No	No	No	No					No	Yes	Negative		No	No	No	No	No	No	No	No	No	No	No	No	No	No	No	No	No	No	No		No	97	37.2	25.6	128	89	6.2	HIV testing not done
220	Yes	18-25	Parirenyatwa Hospital	No	No	No	No	No	No	No	No	No	No					No	Yes	Negative		No	No	No	No	No	No	No	No	No	No	No	No	No	No	No	No	No	No	No		No	87	36.1	21.3	132	75	6	Blood-based test by nurse
221	Yes	18-25	Parirenyatwa Hospital	No	No	No	No	No	No	No	No	No	No					No	No			No	No	No	No	No	No	No	No	No	No	No	No	No	No	No	No	No	No	No		No	77	36.7	23.2	122	83	5.3	HIV testing not done
222	Yes	36-45	Parirenyatwa Hospital	No	No	No	No	No	No	No	No	No	No					No	Yes	Negative		No	No	No	No	No	No	No	No	No	No	No	No	No	No	No	No	No	No	No		No	95	36.9	25.1	124	85	5.6	HIV testing not done
223	Yes	26-35	Parirenyatwa Hospital	No	No	No	No	No	No	No	No	No	No					No	Yes	Negative		No	No	No	No	No	No	No	No	No	No	No	No	No	No	No	No	No	No	No		No	97	36	32.4	129	90		HIV testing not done
224	Yes	26-35	Parirenyatwa Hospital	No	No	No	No	No	No	No	No	No	No					No	Yes	Negative		No	No	No	No	No	No	No	No	No	No	No	No	No	No	No	No	No	No	No		Yes	97	36.5	25.6	127	88	5.7	Blood-based test by nurse
225	Yes	26-35	Parirenyatwa Hospital	No	No	No	No	No	No	No	No	No	No					No	Yes	Negative		No	No	No	No	No	No	No	No	No	No	No	No	No	No	No	No	No	No	No		No	97	36	21.3	136	79	5.3	Blood-based test by nurse
226	Yes	36-45	Parirenyatwa Hospital	No	No	No	No	No	No	No	No	No	No					No	Yes	Negative		No	No	No	No	No	No	No	No	No	No	No	No	No	No	No	No	No	No	No		No	98	36.2	35.8	118	75	5	HIV testing not done
227	Yes	36-45	Parirenyatwa Hospital	Yes	No	No	Yes	No	No	No	No	No	No	No	Yes	No	No	No	Yes	Positive	Yes	No	No	No	No	No	No	No	No	No	No	No	No	No	No	No	No	No	No	No		No	98	36.2	22.5	111	76	5.3	HIV testing not done
228	Yes	26-35	Parirenyatwa Hospital	No	No	No	No	No	No	No	No	No	No					No	Yes	Negative		No	No	No	No	No	No	No	No	No	No	No	No	No	No	No	No	No	No	No		No	82	37.1	29.5	141	85		Blood-based test by nurse
229	Yes	26-35	Parirenyatwa Hospital	No	No	No	No	No	No	No	No	No	No					No	Yes	Negative		No	No	No	No	No	No	No	No	No	No	No	No	No	No	No	No	No	No	No		Yes	97	36.7	31.2	117	80		HIV testing not done
230	Yes	26-35	Parirenyatwa Hospital	Yes	No	No	Yes	No	No	No	No	No	No	No	Yes	No	No	No	Yes	Positive	Yes	No	No	No	No	No	No	No	No	No	No	No	No	No	No	No	No	No	No	No		No	96	36.1	25.1	122	81	5.7	HIV testing not done
231	Yes	46+	Parirenyatwa Hospital	No	No	No	No	No	No	No	No	No	No					No	Yes	Negative		No	No	No	No	No	No	No	No	No	No	No	No	No	No	No	No	No	No	No		Yes	88	36	26.2	171	107	5.4	HIV testing not done
232	Yes	36-45	Parirenyatwa Hospital	No	No	No	No	No	No	No	No	No	No					No	Yes	Negative		No	No	No	No	No	No	No	No	No	No	No	No	No	No	No	No	No	No	No		No	92	37.1	23.6	119	73	6.3	Blood-based test by nurse
233	Yes	18-25	Parirenyatwa Hospital	No	No	No	No	No	No	No	No	No	No					No	No			No	No	No	No	No	No	No	Yes	No	No	No	No	Yes	No	Yes	No	No	No	Yes	Yes	No	95	36	23.4	138	138		Blood-based test by nurse
234	Yes	36-45	Parirenyatwa Hospital	No	No	No	No	No	No	No	No	No	No					No	Yes	Negative		No	No	No	No	No	No	No	No	No	No	No	No	No	No	No	No	No	No	No		Yes	97	36.4	34.7	137	80	5.7	OMT for offsite testing
235	Yes	18-25	Parirenyatwa Hospital	No	No	No	No	No	No	No	No	No	No					No	Yes	Negative		No	No	No	No	No	No	No	No	No	No	No	No	No	No	No	No	No	No	No		No	90	36	21	126	75	5.5	HIV testing not done
236	Yes	18-25	Parirenyatwa Hospital	No	No	No	No	No	No	No	No	No	No					No	Yes	Negative		No	No	No	No	No	No	No	No	No	No	No	No	No	No	No	No	No	No	No		No	91	36.2	20	128	90	5.1	HIV testing not done
237	Yes	26-35	Parirenyatwa Hospital	No	No	No	No	No	No	No	No	No	No					No	Yes	Negative		No	No	No	No	No	No	No	No	No	Yes	Yes	No	Yes	No	No	No	No	No	Yes	No	Yes	97	36.9	24.8	121	68		Blood-based test by nurse
238	Yes	36-45	Parirenyatwa Hospital	No	No	No	No	No	No	No	No	No	No					Yes	Yes	Negative		No	No	No	No	No	No	No	No	No	No	No	No	No	No	No	No	No	No	No		Yes	92	36.1	23.5	163	105	5	HIV testing not done
239	Yes	46+	Parirenyatwa Hospital	No	No	No	No	No	No	No	No	No	No					No	No			No	No	No	No	No	No	No	No	No	No	No	No	No	No	No	No	No	No	No		No	95	36	23.4	131	82	5.5	Blood-based test by nurse
240	Yes	36-45	Parirenyatwa Hospital	No	No	No	No	No	No	No	No	No	No					No	Yes	Negative		No	No	No	No	No	No	No	No	No	No	No	No	No	No	No	No	No	No	No		Yes	85	36.4	27.7	141	96	5.5	Blood-based test by nurse
241	Yes	36-45	Parirenyatwa Hospital	No	No	No	No	No	No	No	No	No	No					No	Yes	Negative		No	No	No	No	No	No	No	No	No	No	No	No	No	No	No	No	No	No	No		Yes	98	36.5	27.4	151	104	5.4	Blood-based test by nurse
242	Yes	26-35	Parirenyatwa Hospital	No	No	No	No	No	No	No	No	No	No					No	Yes	Negative		No	No	No	No	No	No	No	No	No	No	No	No	No	No	No	No	No	No	No		Yes	95	36	31.1	118	83	5.7	HIV testing not done
243	Yes	36-45	Parirenyatwa Hospital	No	No	No	No	No	No	No	No	No	No					No	Yes	Negative		No	No	No	No	No	No	No	No	No	No	No	No	No	No	No	No	No	No	No		Yes	97	36.8	29.2	126	82		Blood-based test by nurse
244	Yes	46+	Parirenyatwa Hospital	Yes	No	Yes	No	No	No	No	No	No	No	No	No	Yes	No	No	Yes	Negative		No	No	No	No	No	No	No	No	No	No	No	No	No	No	No	No	No	No	No		Yes	97	35.9	37.9	140	78	5.5	HIV testing not done
245	Yes	36-45	Parirenyatwa Hospital	No	No	No	No	No	No	No	No	No	No					No	Yes	Negative		No	No	No	No	No	No	No	No	No	No	No	No	No	No	No	No	No	No	No		Yes	99	36.2	31.9	123	75	5.5	HIV testing not done
246	Yes	46+	Parirenyatwa Hospital	Yes	Yes	Yes	No	No	No	No	No	No	No	No	No	Yes	Yes	No	Yes	Negative		Yes	No	No	No	No	Yes	No	Yes	Yes	Yes	Yes	Yes	Yes	Yes	Yes	No	No	No	Yes	No	Yes	95	36.2	26	143	94	7.4	Blood-based test by nurse
247	Yes	36-45	Parirenyatwa Hospital	Yes	No	Yes	No	No	No	No	No	No	No	No	No	Yes	No	No	Yes	Negative		No	No	No	No	No	No	No	No	No	No	No	No	No	No	No	No	No	No	No		Yes	99	36.6	28	122	92		OMT for offsite testing
248	Yes	36-45	Parirenyatwa Hospital	Yes	No	No	Yes	No	No	No	No	No	No		Yes			No	Yes	Positive	Yes	No	No	No	No	No	No	No	No	No	No	No	No	No	No	No	No	No	No	No		No	97	36	33.8	131	84	5.6	HIV testing not done
249	Yes	26-35	Parirenyatwa Hospital	Yes	No	Yes	No	No	No	No	No	No	No	No	No	No	No	No	Yes	Negative		No	No	No	No	No	No	No	No	Yes	Yes	No	No	Yes	No	No	No	No	No	No		No	89	37.1	29.6	152	101		Blood-based test by nurse
250	Yes	26-35	Parirenyatwa Hospital	No	No	No	No	No	No	No	No	No	No					No	Yes	Negative		No	No	No	No	No	No	No	No	No	No	No	No	No	No	No	No	No	No	No		No	95	36.6	21.9	103	60	6	HIV testing not done
251	Yes	36-45	Parirenyatwa Hospital	No	No	No	No	No	No	No	No	No	No					No	Yes	Negative		No	No	No	No	No	No	No	No	No	No	No	No	No	No	No	No	No	No	Yes	No	Yes	92	37	32.2	142	92	6.5	HIV testing not done
252	Yes	36-45	Parirenyatwa Hospital	Yes	No	No	No	No	Yes	No	No	No	No	No	No	No	No	No	Yes	Negative		No	No	No	No	No	No	No	No	No	No	No	No	No	No	No	No	No	No	No		No	97	35.5	34.8	119	86	5.8	HIV testing not done
253	Yes	36-45	Parirenyatwa Hospital	No	No	No	No	No	No	No	No	No	No					No	Yes	Negative		No	No	No	No	No	No	No	Yes	No	No	No	No	Yes	Yes	No	No	No	No	Yes	Yes	No	97	36.3	22	106	71	5.9	Blood-based test by nurse
254	Yes	36-45	Parirenyatwa Hospital	No	No	No	No	No	No	No	No	No	No					No	Yes	Negative		No	No	No	No	No	No	No	No	No	No	No	No	No	No	No	No	No	No	No		Yes	92	36.9	23.7	113	70		HIV testing not done
255	Yes	26-35	Parirenyatwa Hospital	Yes	No	No	Yes	No	No	No	No	No	No		Yes			No	Yes	Positive	Yes	No	No	No	No	No	Yes	No	No	No	No	No	No	No	No	No	No	No	No	No		No	99	35.9	26.5	111	75	5	HIV testing not done
256	Yes	26-35	Parirenyatwa Hospital	No	No	No	No	No	No	No	No	No	No					No	Yes	Negative		No	No	No	No	No	No	No	No	No	No	No	No	No	No	No	No	No	No	Yes	Yes	Yes	98	36	27.9	128	96	5	Blood-based test by nurse
257	Yes	18-25	Parirenyatwa Hospital	No	No	No	No	No	No	No	No	No	No					No	Yes	Negative		No	No	No	No	No	No	No	No	No	No	No	No	No	No	No	No	No	No	No		No	94	36.8	18.3	107	80	5.2	Blood-based test by nurse
258	Yes	36-45	Parirenyatwa Hospital	No	No	No	No	No	No	No	No	No	No					No	Yes	Negative		No	No	No	No	No	No	No	No	No	No	No	No	No	No	No	No	No	No	No		Yes	80	35.5	25.9	126	87	5.9	HIV testing not done
259	Yes	26-35	Parirenyatwa Hospital	No	No	No	No	No	No	No	No	No	No					No	Yes	Negative		No	No	No	No	No	No	No	No	No	No	No	No	No	No	No	No	No	No	No		Yes	88	36.6	24.8	117	82	5.3	HIV testing not done
260	Yes	26-35	Parirenyatwa Hospital	Yes	No	No	Yes	No	No	No	No	No	No	No	Yes	No	No	No	Yes	Positive	Yes	No	No	No	No	No	No	No	No	No	No	No	No	No	No	No	No	No	No	No		No	95	36.7	23.9	121	83	5.1	HIV testing not done
261	Yes	46+	Parirenyatwa Hospital	No	No	No	No	No	No	No	No	No	No					No	Yes	Negative		No	No	No	No	No	No	No	No	No	No	No	No	No	No	No	No	No	No	No		No	95	36.1	22.2	150	105	5.2	HIV testing not done
262	Yes	26-35	Parirenyatwa Hospital	No	No	No	No	No	No	No	No	No	No					No	Yes	Negative		No	No	No	No	No	No	No	No	No	No	No	No	No	No	Yes	No	No	No	Yes	Yes	No	97	35.1	27.2	129	74	5	Blood-based test by nurse
263	Yes	26-35	Parirenyatwa Hospital	No	No	No	No	No	No	No	No	No	No					No	Yes	Negative		No	No	No	No	Yes	No	No	Yes	No	Yes	Yes	Yes	Yes	No	No	No	No	No	No		Yes	97	37.5	26.8	110	85	5.3	HIV testing not done
264	Yes	36-45	Parirenyatwa Hospital	No	No	No	No	No	No	No	No	No	No					No	Yes	Negative		No	No	No	No	No	No	No	No	No	No	No	No	No	No	No	No	No	No	No		Yes	92	36.8	34.8	153	104		Blood-based test by nurse
265	Yes	36-45	Parirenyatwa Hospital	No	No	No	No	No	No	No	No	No	No					No	Yes	Negative		No	No	No	No	No	No	No	No	No	No	No	No	No	No	No	No	No	No	No		Yes	97	36.2	44.2	134	88	5.6	Blood-based test by nurse
266	Yes	36-45	Parirenyatwa Hospital	No	No	No	No	No	No	No	No	No	No					No	Yes	Negative		No	No	No	No	No	No	No	No	No	No	No	No	No	No	No	No	No	No	No		No	88	36.3	30.6	165	106	5.3	Blood-based test by nurse
267	Yes	26-35	Parirenyatwa Hospital	No	No	No	No	No	No	No	No	No	No					No	Yes	Negative		Yes	No	No	No	No	No	No	No	No	No	Yes	Yes	No	No	Yes	No	No	No	No		Yes	97	36.1	37.6			5.6	OMT for offsite testing
268	Yes	46+	Parirenyatwa Hospital	No	No	No	No	No	No	No	No	No	No					No	Yes	Negative		No	No	No	No	No	No	No	No	No	No	No	No	No	No	No	No	No	No	No		Yes	95	36.4	21.3	148	90	5.2	Blood-based test by nurse
269	Yes	36-45	Parirenyatwa Hospital	No	No	No	No	No	No	No	No	No	No					No	Yes	Negative		No	No	No	No	No	No	No	No	No	No	No	No	No	No	No	No	No	No	No		Yes	95	36.1	25.8	131	86	5.3	HIV testing not done
270	Yes	36-45	Parirenyatwa Hospital	No	No	No	No	No	No	No	No	No	No					No	Yes	Negative		No	No	No	No	No	No	No	No	No	No	No	No	No	No	No	No	No	No	No		No	95	36.1	23.9	125	61	5.3	Blood-based test by nurse
271	Yes	36-45	Parirenyatwa Hospital	No	No	No	No	No	No	No	No	No	No					No	Yes	Negative		No	No	No	No	No	No	No	No	No	No	No	No	No	No	No	No	No	No	No		Yes	88	35.8	31.6	124	80	6.3	HIV testing not done
272	Yes	36-45	Parirenyatwa Hospital	Yes	No	No	Yes	No	No	No	No	No	No	No	Yes	No	No	No	Yes	Positive	Yes	No	No	No	No	No	No	No	No	Yes	Yes	No	No	Yes	No	No	No	No	No	Yes	Yes	Yes	90	36.7	30.3	128	95	5.8	HIV testing not done
273	Yes	46+	Parirenyatwa Hospital	No	No	No	No	No	No	No	No	No	No					No	Yes	Negative		No	No	No	No	No	Yes	Yes	Yes	No	Yes	No	No	No	No	No	No	No	No	No		Yes	96	36.5	24.6	122	86		HIV testing not done
274	Yes	46+	Parirenyatwa Hospital	No	No	No	No	No	No	No	No	No	No					Yes	Yes	Negative		No	No	No	No	No	No	No	No	No	No	No	No	No	No	No	No	No	No	No		Yes	88	36.1	24.2	124	89	4.6	Blood-based test by nurse
275	Yes	36-45	Parirenyatwa Hospital	No	No	No	No	No	No	No	No	No	No					No	Yes	Negative		No	No	No	No	No	No	No	No	No	No	No	No	No	No	No	No	No	No	No		No	98	36.2	18	141	97	9.4	OMT for offsite testing
276	Yes	26-35	Parirenyatwa Hospital	No	No	No	No	No	No	No	No	No	No					No	Yes	Negative		No	No	No	No	No	No	No	No	No	No	No	No	No	No	No	No	No	No	No		No	100	35.9	22.7	118	64	5.2	Blood-based test by nurse
277	Yes	26-35	Parirenyatwa Hospital	No	No	No	No	No	No	No	No	No	No					No	Yes	Negative		No	No	No	No	No	No	No	No	No	No	No	No	No	No	No	No	No	No	No		Yes	98	36.7	35	134	95		HIV testing not done
278	Yes	26-35	Parirenyatwa Hospital	Yes	No	No	Yes	No	No	No	No	No	No	No	Yes	No	No	No	Yes	Positive	Yes	No	No	No	No	No	No	Yes	No	No	No	Yes	No	No	No	No	No	No	No	Yes	No	No	93	36.5	23.1	151	78	5.7	HIV testing not done
279	Yes	36-45	Parirenyatwa Hospital	Yes	No	Yes	No	No	No	No	No	No	No	No	No	No	No	No	Yes	Negative		No	No	No	No	No	No	No	No	No	No	No	No	No	No	No	No	No	No	No		Yes	96	36.7	31.8	161	108	5.1	HIV testing not done
280	Yes	18-25	Parirenyatwa Hospital	Yes	No	No	Yes	No	No	No	No	No	No	No	Yes	No	No	No	Yes	Positive	Yes	No	No	No	No	No	No	No	No	No	No	No	No	No	No	No	No	No	No	Yes	Yes	No	98	36.4	21.7	115	72	5.7	HIV testing not done
281	Yes	36-45	Parirenyatwa Hospital	Yes	No	No	Yes	No	No	No	No	No	No	No	Yes	No	No	No	Yes	Positive	Yes	No	No	No	No	No	No	No	No	No	No	No	No	No	No	No	No	No	No	No		Yes	97	37.2	25.4	117	70	6.2	HIV testing not done
282	Yes	46+	Parirenyatwa Hospital	Yes	No	Yes	Yes	No	No	No	No	No	No	No	Yes	Yes	No	No	Yes	Positive	Yes	Yes	No	No	No	Yes	No	No	Yes	Yes	Yes	Yes	Yes	Yes	Yes	Yes	No	No	No	Yes	Yes	Yes	97	36.7	45	122	85	5.3	HIV testing not done
283	Yes	46+	Parirenyatwa Hospital	Yes	No	No	Yes	No	No	No	No	No	No	No	Yes	No	No	No	Yes	Positive	Yes	No	No	No	No	No	No	No	No	No	No	No	No	No	No	No	No	No	No	No		Yes	96	36.1	24.6	110	77	5.2	HIV testing not done
284	Yes	18-25	Parirenyatwa Hospital	No	No	No	No	No	No	No	No	No	No					No	Yes	Negative		No	No	No	No	No	Yes	No	No	No	Yes	No	No	Yes	No	No	No	No	No	Yes	No	No	90	37	18.9	118	67	5.3	OMT for offsite testing
285	Yes	46+	Parirenyatwa Hospital	No	No	No	No	No	No	No	No	No	No					No	Yes	Negative		No	No	No	No	No	No	No	No	No	No	No	No	No	No	No	No	No	No	No		No	97	36.7	34.4	113	82	5.2	HIV testing not done
286	Yes	36-45	Parirenyatwa Hospital	No	No	No	No	No	No	No	No	No	No					No	Yes	Negative		No	No	No	No	No	No	No	No	No	No	No	No	No	No	No	No	No	No	No		Yes	94	36.8	24.8	105	63		OMT for offsite testing
287	Yes	26-35	Parirenyatwa Hospital	No	No	No	No	No	No	No	No	No	No					No	Yes	Negative		No	No	No	No	No	No	No	Yes	No	No	No	No	No	Yes	No	No	No	No	No		No	98	36	24.4	113	74	5.8	OMT for offsite testing
288	Yes	26-35	Parirenyatwa Hospital	No	No	No	No	No	No	No	No	No	No					No	Yes	Negative		No	No	No	No	No	No	No	No	No	No	No	No	No	No	No	No	No	No	No		Yes	98	36.2	30.5	131	85	5.5	HIV testing not done
289	Yes	46+	Parirenyatwa Hospital	No	No	No	No	No	No	No	No	No	No					No	Yes	Negative		No	No	No	No	No	No	No	No	No	No	No	No	No	No	No	No	No	No	No		Yes	100	36.2	29.5	152	93	5.7	HIV testing not done
290	Yes	26-35	Parirenyatwa Hospital	No	No	No	No	No	No	No	No	No	No					No	Yes	Negative		No	No	No	No	No	No	No	No	No	No	No	No	No	No	No	No	No	No	No		No	92	36	37.5	115	88	5.9	HIV testing not done
291	Yes	26-35	Parirenyatwa Hospital	No	No	No	No	No	No	No	No	No	No					No	Yes	Negative		No	No	No	No	No	No	No	No	No	No	No	No	No	No	No	No	No	No	Yes	Yes	No	94	36.2	27.4	119	80	6	HIV testing not done
292	Yes	46+	Parirenyatwa Hospital	No	No	No	No	No	No	No	No	No	No					No	Yes	Negative		Yes	No	No	No	No	No	Yes	No	No	No	No	No	No	No	No	No	No	No	No		Yes	98	36.2	29.9	136	84	5.4	HIV testing not done
293	Yes	26-35	Parirenyatwa Hospital	Yes	No	Yes	No	No	No	No	No	No	No	No	No	Yes	No	No	Yes	Negative		No	No	No	No	No	No	No	No	No	No	No	No	No	No	No	No	No	No	No		No	89	37	24.3	132	91	5.8	OMT for offsite testing
294	Yes	36-45	Parirenyatwa Hospital	No	No	No	No	No	No	No	No	No	No					No	Yes	Negative		No	No	No	No	No	No	No	No	No	No	No	No	No	No	No	No	No	No	No		Yes	97	36.8	20.4	130	86	6.2	Blood-based test by nurse
295	Yes	36-45	Parirenyatwa Hospital	Yes	No	Yes	No	No	No	No	No	No	No	No	No	Yes	No	No	Yes	Negative		Yes	No	No	Yes	No	No	No	No	No	No	No	No	Yes	Yes	Yes	No	No	No	No		Yes	87	36.1	25.3	152	99	5.6	Blood-based test by nurse
296	Yes	36-45	Parirenyatwa Hospital	No	No	No	No	No	No	No	No	No	No					No	Yes	Negative		No	No	No	No	Yes	No	No	No	No	No	Yes	Yes	Yes	No	Yes	No	No	Yes	No		Yes	93	36.7	29.8	133	84	5.2	Blood-based test by nurse
297	Yes	26-35	Parirenyatwa Hospital	No	No	No	No	No	No	No	No	No	No					No	Yes	Negative		No	No	No	No	No	No	No	No	No	No	No	No	No	No	No	No	No	No	No		Yes	94	36.7	30.9	143	84	5.6	Blood-based test by nurse
298	Yes	36-45	Parirenyatwa Hospital	No	No	No	No	No	No	No	No	No	No					No	Yes	Negative		No	No	No	No	No	No	No	No	No	No	No	No	No	No	No	No	No	No	No		Yes	97	36.8	29	154	99	5.5	Blood-based test by nurse
299	Yes	46+	Parirenyatwa Hospital	Yes	No	No	Yes	No	No	No	No	No	No	No	Yes	No	No	Yes	Yes	Positive	Yes	No	No	No	No	No	No	No	No	No	No	No	No	No	No	No	No	No	No	No		No	90	36.7	19.8	128	79	4.9	HIV testing not done
300	Yes	26-35	Parirenyatwa Hospital	No	No	No	No	No	No	No	No	No	No					No	Yes	Negative		No	No	No	No	No	No	Yes	No	No	No	No	Yes	No	No	Yes	No	No	No	Yes	Yes	Yes	93	36	25.7	141	86	5.9	Blood-based test by nurse
301	Yes	46+	Parirenyatwa Hospital	Yes	No	Yes	Yes	No	No	No	No	No	No	No	Yes	Yes	No	No	Yes	Positive	Yes	No	No	No	No	No	No	No	No	No	No	No	No	No	No	No	No	No	No	No		No	92	36.9	31.3	184	104	11.2	HIV testing not done
302	Yes	46+	Parirenyatwa Hospital	Yes	No	No	Yes	No	Yes	No	No	No	No	No	Yes	No	No	No	Yes	Positive	Yes	No	No	No	No	No	No	No	No	No	No	No	No	No	No	No	No	No	No	No		Yes	93	36	32.3	120	84	5.4	HIV testing not done
303	Yes	18-25	Parirenyatwa Hospital	No	No	No	No	No	No	No	No	No	No					No	No			No	No	No	No	No	No	No	No	No	No	No	No	No	No	No	No	No	No	No		Yes	98	36.7	26.2	105	65	5.2	HIV testing not done
304	Yes	36-45	Parirenyatwa Hospital	Yes	No	Yes	No	No	No	No	No	No	No	No	No	Yes	No	No	Yes	Negative		No	No	No	No	No	No	No	No	No	No	No	No	No	No	No	No	No	No	No		Yes	97	37.2	26.7	172	126	4.9	Blood-based test by nurse
305	Yes	36-45	Parirenyatwa Hospital	No	No	No	No	No	No	No	No	No	No					No	Yes	Negative		No	No	No	No	No	No	No	No	No	No	Yes	Yes	No	No	No	No	No	No	Yes	Yes	Yes	91	36.1	25.2	125	84	5.6	Blood-based test by nurse
306	Yes	18-25	Parirenyatwa Hospital	No	No	No	No	No	No	No	No	No	No					No	Yes	Negative		No	No	No	No	No	No	No	No	No	No	No	No	No	No	No	No	No	No	No		No	91	36.7	22.2	141	80	5.6	Blood-based test by nurse
307	Yes	18-25	Parirenyatwa Hospital	No	No	No	No	No	No	No	No	No	No					No	Yes	Negative		No	No	No	No	No	No	No	No	No	No	No	No	No	No	No	No	No	No	No		No	95	36.1	32.8	116	76	5.6	Blood-based test by nurse
308	Yes	18-25	Parirenyatwa Hospital	No	No	No	No	No	No	No	No	No	No					No	No			No	No	No	No	No	No	No	No	No	No	No	No	No	No	No	No	No	No	No		Yes	92	36.7	20.8	124	94	6	Blood-based test by nurse
309	Yes	36-45	Parirenyatwa Hospital	Yes	No	Yes	No	No	No	No	No	No	No	No	No	Yes	No	No	Yes	Negative		No	No	No	No	No	No	No	No	No	No	No	No	No	No	No	No	No	No	No		No	96	37	30.3	176	116	5.6	HIV testing not done
310	Yes	36-45	Parirenyatwa Hospital	Yes	No	No	Yes	No	No	No	No	No	No		Yes			No	Yes	Positive	Yes	No	No	No	No	No	No	No	No	No	No	No	No	No	No	No	No	No	No	No		Yes	96	36.8	26.6	149	85	5.5	HIV testing not done
311	Yes	46+	Parirenyatwa Hospital	Yes	No	Yes	Yes	No	No	No	No	No	No	No	Yes	Yes	No	No	Yes	Positive	Yes	No	No	No	No	No	No	No	No	No	No	No	No	No	No	No	No	No	No	No		Yes	100	35.4	32.6			6	HIV testing not done
312	Yes	26-35	Parirenyatwa Hospital	No	No	No	No	No	No	No	No	No	No					Yes	Yes	Negative		No	No	No	No	No	No	No	No	No	No	No	No	No	No	No	No	No	No	No		No	98	35	19.2	129	81	5.3	Blood-based test by nurse
313	Yes	26-35	Parirenyatwa Hospital	No	No	No	No	No	No	No	No	No	No					No	Yes	Negative		No	No	No	No	No	No	No	No	No	No	No	No	No	No	No	No	No	No	No		No	97	35.8	24.6	119	74	5.5	Blood-based test by nurse
314	Yes	26-35	Parirenyatwa Hospital	No	No	No	No	No	No	No	No	No	No					No	Yes	Negative		No	No	No	No	No	No	No	No	No	No	No	No	No	No	No	No	No	No	No		No	92	36.9	36.2	129	87	5.8	HIV testing not done
315	Yes	26-35	Parirenyatwa Hospital	No	No	No	No	No	No	No	No	No	No					No	Yes	Negative		No	No	No	No	No	No	Yes	No	No	Yes	Yes	No	No	No	No	Yes	No	No	No		Yes	90	37.3	29.9	124	95	5.6	Blood-based test by nurse
316	Yes	46+	Parirenyatwa Hospital	Yes	No	Yes	No	No	No	No	No	No	No	No	No	Yes	No	No	Yes	Negative		No	No	No	No	No	No	No	No	No	No	No	No	No	No	No	No	No	No	No		Yes	95	36	33	139	98	6.1	Blood-based test by nurse
317	Yes	26-35	Parirenyatwa Hospital	Yes	No	No	Yes	No	No	No	No	No	No		Yes			No	Yes	Positive	Yes	No	No	No	No	No	No	No	No	No	No	No	No	No	No	No	No	No	No	No		No	86	36.1	27.3	106	77	5.9	HIV testing not done
318	Yes	26-35	Parirenyatwa Hospital	No	No	No	No	No	No	No	No	No	No					No	Yes	Negative		No	No	No	No	No	No	No	No	No	No	No	No	No	No	No	No	No	No	Yes	Yes	Yes	98	36.4	22.9	118	73	5.5	HIV testing not done
319	Yes	26-35	Parirenyatwa Hospital	No	No	No	No	No	No	No	No	No	No					No	Yes	Negative		Yes	No	No	No	Yes	No	No	No	No	Yes	Yes	No	No	No	No	No	No	No	No		No	91	37.5	20.3	129	86	6	Blood-based test by nurse
320	Yes	46+	Parirenyatwa Hospital	No	No	No	No	No	No	No	No	No	No					No	Yes	Negative		No	No	No	No	No	No	No	No	No	No	No	No	No	No	No	No	No	No	No		No	92	36.1	37.8	124	80	6.5	HIV testing not done
321	Yes	18-25	Parirenyatwa Hospital	No	No	No	No	No	No	No	No	No	No					No	Yes	Negative		No	No	No	No	No	No	No	No	No	No	No	No	No	No	No	No	No	No	No		No	95	36.4	21.4	131	83	5.4	HIV testing not done
322	Yes	46+	Parirenyatwa Hospital	No	No	No	No	No	No	No	No	No	No					No	Yes	Negative		No	No	No	No	No	No	No	No	No	No	No	No	No	No	No	No	No	No	No		Yes	97	35.8	25.5	166	110	5.3	Blood-based test by nurse
323	Yes	18-25	Parirenyatwa Hospital	No	No	No	No	No	No	No	No	No	No					No	No			No	No	No	No	No	No	No	No	No	No	No	No	No	No	No	No	No	No	No		No	98	36.6	19.7	134	95	6.1	Blood-based test by nurse
324	Yes	46+	Parirenyatwa Hospital	Yes	No	No	Yes	No	No	No	No	No	No	No	Yes	No	No	No	Yes	Positive	Yes	No	No	No	No	No	No	No	No	No	No	No	No	No	No	No	No	No	No	No		Yes	97	35	30.1	142	100	5.4	HIV testing not done
325	Yes	36-45	Parirenyatwa Hospital	No	No	No	No	No	No	No	No	No	No					No	Yes	Do not want to answer		No	No	No	No	No	No	No	No	No	No	No	No	No	No	No	No	No	No	No		No	100	36.2	21.8	113	82	5.4	HIV testing not done
326	Yes	36-45	Parirenyatwa Hospital	No	No	No	No	No	No	No	No	No	No					No	Yes	Negative		No	No	No	No	No	No	No	No	No	No	No	No	No	No	No	No	No	No	No		Yes	97	36.8	33.9	125	81	5.3	HIV testing not done
327	Yes	36-45	Parirenyatwa Hospital	No	No	No	No	No	No	No	No	No	No					No	Yes	Negative		No	No	No	No	No	No	No	No	No	No	No	No	Yes	Yes	Yes	No	No	No	Yes	Yes	Yes	94	37.1	26.6	103	67	5.8	Blood-based test by nurse
328	Yes	36-45	Parirenyatwa Hospital	No	No	No	No	No	No	No	No	No	No					No	Yes	Negative		No	No	No	No	No	No	No	No	No	No	No	No	No	No	No	No	No	No	No		No	97	36.6	18.9	144	94	5.9	HIV testing not done
329	Yes	26-35	Parirenyatwa Hospital	No	No	No	No	No	No	No	No	No	No					Yes	Yes	Negative		No	No	No	No	No	No	No	No	No	No	No	No	No	No	No	No	No	No	Yes	Yes	No	97	36.5	20.8	110	64	6	HIV testing not done
330	Yes	36-45	Parirenyatwa Hospital	Yes	No	Yes	No	No	No	No	No	No	No	No	No	Yes	No	No	Yes	Negative		No	No	No	No	No	No	No	No	No	No	No	No	No	No	No	No	No	No	No		Yes	98	37	29.6	150	102	6.2	HIV testing not done
331	Yes	26-35	Parirenyatwa Hospital	No	No	No	No	No	No	No	No	No	No					No	Yes	Negative		No	No	No	No	No	No	No	No	No	No	No	No	No	No	No	No	No	No	No		Yes	95	36	31.6	99	74	5.6	Blood-based test by nurse
332	Yes	46+	Parirenyatwa Hospital	Yes	No	Yes	No	No	No	No	No	No	No	No	No	Yes	No	No	Yes	Negative		No	No	No	No	No	No	No	No	No	No	No	No	No	No	No	No	No	No	No		No	99	36.5	24.9	145	93	5.5	Blood-based test by nurse
333	Yes	26-35	Parirenyatwa Hospital	No	No	No	No	No	No	No	No	No	No					No	Yes	Negative		No	No	No	No	No	No	No	No	No	No	No	No	No	No	No	No	No	No	No		No	92	36.5	21	120	83	5.6	Blood-based test by nurse
334	Yes	36-45	Parirenyatwa Hospital	No	No	No	No	No	No	No	No	No	No					No	Yes	Negative		No	No	No	Yes	No	No	Yes	No	No	Yes	Yes	No	Yes	No	Yes	No	No	No	Yes	Yes	No	97	37	39.6	119	80	6.5	Blood-based test by nurse
335	Yes	26-35	Parirenyatwa Hospital	No	No	No	No	No	No	No	No	No	No					No	Yes	Negative		No	No	No	No	No	No	No	No	No	No	No	No	No	No	No	No	No	No	No		No	97	35.5	29.7	127	85	5.5	HIV testing not done
336	Yes	26-35	Parirenyatwa Hospital	No	No	No	No	No	No	No	No	No	No					No	Yes	Negative		No	No	No	No	No	No	No	No	No	No	No	No	No	No	No	No	No	No	No		Yes	98	36.6	34.5	124	87	5.2	Blood-based test by nurse
337	Yes	26-35	Parirenyatwa Hospital	No	No	No	No	No	No	No	No	No	No					No	Yes	Negative		No	No	No	No	No	No	No	No	No	No	No	No	No	No	No	No	No	No	No		No	92	36.5	22	114	82	5	Blood-based test by nurse
338	Yes	18-25	Parirenyatwa Hospital	No	No	No	No	No	No	No	No	No	No					No	Yes	Negative		No	No	No	No	No	No	No	No	No	No	No	No	No	No	No	No	No	No	No		Yes	98	35.5	26.6	113	80	5.7	HIV testing not done
339	Yes	36-45	Parirenyatwa Hospital	Yes	No	Yes	No	No	No	No	No	No	No	No	No	Yes	No	No	Yes	Negative		No	No	No	No	No	No	No	No	No	No	No	No	No	No	No	No	No	No	No		Yes	98	36.2	40.9	116	83	5.3	HIV testing not done
340	Yes	46+	Parirenyatwa Hospital	No	No	No	No	No	No	No	No	No	No					No	Yes	Negative		No	No	No	No	No	No	No	No	No	No	No	No	No	No	No	No	No	No	No		Yes	96	36.2	28	126	84	5.3	HIV testing not done
341	Yes	36-45	Parirenyatwa Hospital	No	No	No	No	No	No	No	No	No	No					No	Yes	Negative		No	No	No	No	No	No	No	No	No	No	No	No	No	No	No	No	No	No	No		Yes	94	37	27.6	119	75	6	HIV testing not done
342	Yes	36-45	Parirenyatwa Hospital	No	No	No	No	No	No	No	No	No	No					No	Yes	Negative		No	No	No	No	No	No	No	No	No	No	No	No	No	No	No	No	No	No	No		Yes	97	36.4	24.5	157	96	6.1	HIV testing not done
343	Yes	36-45	Parirenyatwa Hospital	Yes	No	No	Yes	No	No	No	No	No	No	No	Yes	No	No	No	Yes	Positive	Yes	No	No	No	No	No	No	No	No	No	No	No	No	No	No	No	No	No	No	No		No	97	35.7	27.9	123	84	5.5	HIV testing not done
344	Yes	26-35	Parirenyatwa Hospital	No	No	No	No	No	No	No	No	No	No					No	Yes	Negative		No	No	No	No	No	No	No	No	No	No	No	No	No	No	No	No	No	No	No		Yes	93	36.9	28.3	118	68	5.7	Blood-based test by nurse
345	Yes	36-45	Parirenyatwa Hospital	No	No	No	No	No	No	No	No	No	No					No	Yes	Negative		No	No	No	No	Yes	No	No	Yes	Yes	No	Yes	Yes	Yes	Yes	Yes	Yes	Yes	No	Yes	No	Yes	97	36.2	31.3	129	80	5.4	HIV testing not done
346	Yes	46+	Parirenyatwa Hospital	No	No	No	No	No	No	No	No	No	No					No	Yes	Negative		No	No	No	No	No	No	No	No	No	No	No	No	No	No	No	No	No	No	No		No	90	36.8	20.5	111	76	5.8	HIV testing not done
347	Yes	46+	Parirenyatwa Hospital	Yes	No	Yes	No	No	No	No	No	No	No	No	No	Yes	No	No	Yes	Negative		No	No	No	No	No	No	No	No	No	No	No	No	No	No	No	No	No	No	No		Yes	97	36.7	27.2	160	85	5.8	Blood-based test by nurse
348	Yes	18-25	Parirenyatwa Hospital	No	No	No	No	No	No	No	No	No	No					No	Yes	Negative		No	No	No	No	No	No	No	No	No	No	No	No	No	No	No	No	No	No	No		Yes	98	35.8	25.6	119	75	5.7	HIV testing not done
349	Yes	26-35	Parirenyatwa Hospital	No	No	No	No	No	No	No	No	No	No					No	Yes	Negative		No	No	No	No	No	No	No	No	No	No	No	No	No	No	No	No	No	No	No		Yes	95	37.4	38.4	133	103	5.9	HIV testing not done
350	Yes	46+	Parirenyatwa Hospital	Yes	No	No	Yes	No	No	No	No	No	No	No	Yes	No	No	No	Yes	Positive	Yes	No	No	No	No	No	No	No	No	No	No	No	No	No	No	No	No	No	No	No		Yes	95	36.4	23.1	151	88	5.6	HIV testing not done
351	Yes	46+	Parirenyatwa Hospital	No	No	No	No	No	No	No	No	No	No					No	Yes	Negative		No	No	No	No	No	No	No	No	No	No	No	No	No	No	No	No	No	No	No		Yes	98	35.9	22.7	133	74	6	HIV testing not done
352	Yes	36-45	Parirenyatwa Hospital	No	No	No	No	No	No	No	No	No	No					No	Yes	Negative		No	No	No	No	No	No	No	No	No	No	No	No	No	No	No	No	No	No	No		Yes	99	36.1	25.7	165	90	5.6	HIV testing not done
353	Yes	18-25	Parirenyatwa Hospital	No	No	No	No	No	No	No	No	No	No					No	Yes	Negative		No	No	No	No	No	No	No	No	No	No	No	No	No	No	No	No	No	No	No		No	85	36.3	25.3	138	91	5	Blood-based test by nurse
354	Yes	26-35	Parirenyatwa Hospital	No	No	No	No	No	No	No	No	No	No					No	Yes	Negative		No	No	No	No	No	Yes	No	No	No	No	No	No	No	No	No	No	No	No	No		Yes	95	37.2	21.1	106	81	5.1	Blood-based test by nurse
355	Yes	36-45	Parirenyatwa Hospital	No	No	No	No	No	No	No	No	No	No					No	Yes	Negative		No	No	No	No	No	No	No	No	No	No	No	No	No	No	No	No	No	No	No		Yes	96	36.2	39.6	129	87	5.5	Blood-based test by nurse
356	Yes	36-45	Parirenyatwa Hospital	Yes	No	No	No	No	Yes	No	No	No	No	No	No	No	No	No	Yes	Negative		No	No	No	No	No	No	No	No	No	No	No	No	No	No	No	No	No	No	No		No	95	37.2	34.1	119	82	6.1	HIV testing not done
357	Yes	36-45	Parirenyatwa Hospital	Yes	No	Yes	No	No	No	No	No	No	No	No	No	Yes	No	No	Yes	Negative		No	No	No	No	No	No	No	No	No	No	No	No	No	No	No	No	No	No	No		Yes	97	35.7	23.4	146	95	5.6	Blood-based test by nurse
358	Yes	26-35	Parirenyatwa Hospital	Yes	No	Yes	No	No	No	No	No	No	No	No	No	Yes	No	No	Yes	Negative		No	No	No	No	No	No	No	No	No	No	No	No	No	No	No	No	No	No	No		Yes	96	36	40.2	126	84	5.4	Blood-based test by nurse
359	Yes	18-25	Parirenyatwa Hospital	No	No	No	No	No	No	No	No	No	No					No	Yes	Negative		No	No	No	No	No	No	No	No	No	No	No	No	No	No	No	No	No	No	No		No	98	36.6	22	122	78	6	HIV testing not done
360	Yes	26-35	Parirenyatwa Hospital	No	No	No	No	No	No	No	No	No	No					No	Yes	Negative		No	No	No	No	Yes	No	No	Yes	No	Yes	No	No	Yes	Yes	Yes	Yes	Yes	No	No		No	90	35.1	21.7	126	77	5.5	HIV testing not done
361	Yes	46+	Parirenyatwa Hospital	Yes	No	Yes	No	No	No	No	No	No	No	No	No	Yes	No	No	Yes	Negative		No	No	No	No	No	No	No	No	No	No	No	No	No	No	No	No	No	No	No		Yes	95	36	30.2	123	81	5	OMT for offsite testing
362	Yes	26-35	Parirenyatwa Hospital	Yes	No	No	Yes	No	No	No	No	No	No	No	Yes	No	No	No	Yes	Positive	Yes	No	No	No	No	No	No	No	No	No	No	No	No	No	No	No	No	No	No	No		No	97	35	18.2	116	83	5.7	HIV testing not done
363	Yes	26-35	Parirenyatwa Hospital	No	No	No	No	No	No	No	No	No	No					No	Yes	Negative		No	No	No	No	No	No	No	No	No	No	No	No	No	No	No	No	No	No	No		Yes	83	37.3	24.5	136	92	5.1	HIV testing not done
364	Yes	46+	Parirenyatwa Hospital	Yes	Yes	No	No	No	No	No	No	No	No	No	No	No	Yes	No	Yes	Negative		No	No	No	No	No	No	No	No	No	No	No	No	No	No	No	No	No	No	No		No	98	36.1	30.2	147	83	6	Blood-based test by nurse
365	Yes	26-35	Parirenyatwa Hospital	Yes	No	Yes	No	No	No	No	No	No	No	No	No	Yes	No	No	Yes	Negative		No	No	No	No	No	No	No	No	No	No	No	No	No	No	No	No	No	No	No		No	94	36.5	22.5	191	122	6.3	HIV testing not done
366	Yes	18-25	Parirenyatwa Hospital	No	No	No	No	No	No	No	No	No	No					No	Yes	Negative		No	No	No	No	No	No	No	No	No	No	No	No	No	No	No	No	No	No	No		Yes	98	37	25.9	124	85	6.7	Blood-based test by nurse
367	Yes	18-25	Parirenyatwa Hospital	No	No	No	No	No	No	No	No	No	No					No	No			No	No	No	No	No	No	No	No	No	No	No	No	No	No	No	No	No	No	No		Yes	97	37.1	22.9	118	77	5.6	Blood-based test by nurse
368	Yes	26-35	Parirenyatwa Hospital	No	No	No	No	No	No	No	No	No	No					No	Yes	Negative		No	No	No	No	No	No	No	No	No	No	No	Yes	No	No	No	No	No	No	No		No	97	35.8	23.2	131	93	5.5	Blood-based test by nurse
369	Yes	46+	Parirenyatwa Hospital	No	No	No	No	No	No	No	No	No	No					No	Yes	Negative		No	No	No	No	No	No	No	No	No	No	No	No	No	No	No	No	No	No	No		Yes	90	36	25.3	111	73	5.3	HIV testing not done
370	Yes	26-35	Parirenyatwa Hospital	No	No	No	No	No	No	No	No	No	No					No	Yes	Negative		No	No	No	No	No	No	No	No	No	No	No	No	No	No	No	No	No	No	No		No	98	37.2	19.4	145	99	5.4	Blood-based test by nurse
371	Yes	36-45	Parirenyatwa Hospital	No	No	No	No	No	No	No	No	No	No					No	Yes	Negative		No	No	No	No	No	No	No	No	No	No	No	No	No	No	No	No	No	No	No		Yes	98	36.7	28.6	163	95	6.6	HIV testing not done
372	Yes	36-45	Parirenyatwa Hospital	No	No	No	No	No	No	No	No	No	No					No	Yes	Negative		No	No	No	No	No	No	No	No	No	No	No	No	No	No	No	No	No	No	No		Yes	89	37.1	32.5	119	81	5.7	HIV testing not done
373	Yes	26-35	Parirenyatwa Hospital	No	No	No	No	No	No	No	No	No	No					No	Yes	Negative		No	No	No	No	No	No	No	No	No	No	No	No	No	No	No	No	No	No	No		Yes	97	35.9	28.6	148	79	5.6	Blood-based test by nurse
374	Yes	36-45	Parirenyatwa Hospital	No	No	No	No	No	No	No	No	No	No					No	Yes	Negative		No	No	No	No	No	No	No	No	No	No	No	No	No	No	No	No	No	No	No		Yes	88	36.4	32.4	124	87	5.3	Blood-based test by nurse
375	Yes	36-45	Parirenyatwa Hospital	No	No	No	No	No	No	No	No	No	No					No	Yes	Negative		No	No	No	No	No	No	No	No	No	No	No	No	No	No	No	No	No	No	No		No	97	37.2	22.2	89	63	6	HIV testing not done
376	Yes	36-45	Parirenyatwa Hospital	No	No	No	No	No	No	No	No	No	No					No	Yes	Negative		No	No	No	No	No	No	No	No	No	No	No	No	No	No	No	No	No	No	No		Yes	98	36.3	37	127	95	6.1	HIV testing not done
377	Yes	26-35	Parirenyatwa Hospital	No	No	No	No	No	No	No	No	No	No					No	Yes	Negative		No	No	No	No	No	No	No	No	No	No	No	No	No	No	No	No	No	No	No		No	94	36.5	20.5	121	80	5.1	Blood-based test by nurse
378	Yes	18-25	Parirenyatwa Hospital	No	No	No	No	No	No	No	No	No	No					No	Yes	Negative		No	No	No	No	No	No	No	No	No	No	No	No	No	No	No	No	No	No	No		Yes	100	36.1	24.8	149	105	5.6	Blood-based test by nurse
379	Yes	36-45	Parirenyatwa Hospital	No	No	No	No	No	No	No	No	No	No					No	Yes	Negative		No	No	No	No	No	No	No	No	No	No	No	No	No	No	No	No	No	No	No		Yes	96	37	27.8	116	74	5.2	HIV testing not done
380	Yes	18-25	Parirenyatwa Hospital	No	No	No	No	No	No	No	No	No	No					No	Yes	Negative		No	No	No	No	No	No	No	No	No	No	No	No	No	No	No	No	No	No	No		Yes	95	35.5	27.4	128	85	5.6	Blood-based test by nurse
381	Yes	36-45	Parirenyatwa Hospital	Yes	No	Yes	No	No	No	No	No	No	No	No	No	Yes	No	No	Yes	Negative		No	No	No	No	No	No	No	No	No	No	No	No	No	No	No	No	No	No	No		Yes	97	37	35.9	129	106	5	Blood-based test by nurse
382	Yes	36-45	Parirenyatwa Hospital	No	No	No	No	No	No	No	No	No	No					No	Yes	Negative		No	No	No	No	No	No	No	No	No	No	No	No	No	No	No	No	No	No	No		No	99	36.4	26.7	151	86	4.8	HIV testing not done
383	Yes	36-45	Parirenyatwa Hospital	No	No	No	No	No	No	No	No	No	No					No	Yes	Negative		No	No	No	No	No	No	No	No	No	Yes	No	No	Yes	No	Yes	No	No	No	No		Yes	94	36.2	27.2	110	70	6.1	Blood-based test by nurse
384	Yes	36-45	Parirenyatwa Hospital	Yes	No	Yes	No	No	No	No	No	No	No	No	No	Yes	No	No	Yes	Negative		No	No	No	No	No	No	No	No	No	No	No	No	No	No	No	No	No	No	No		Yes	95	36.2	24.4	109	70	5.4	HIV testing not done
385	Yes	36-45	Parirenyatwa Hospital	Yes	No	Yes	No	No	No	No	No	No	No	No	No	Yes	No	No	Yes	Negative		No	No	No	No	No	No	No	No	No	No	No	No	No	No	No	No	No	No	No		Yes	95	35.8	25.7	154	98	6.1	HIV testing not done
386	Yes	26-35	Parirenyatwa Hospital	No	No	No	No	No	No	No	No	No	No					No	Yes	Negative		No	No	No	No	No	No	No	No	No	No	No	No	No	No	No	No	No	No	No		Yes	97	35	49.1	116	81	6.1	HIV testing not done
387	Yes	36-45	Parirenyatwa Hospital	No	No	No	No	No	No	No	No	No	No					No	Yes	Negative		Yes	Yes	No	No	No	Yes	No	No	No	Yes	No	No	Yes	Yes	No	No	No	No	No		Yes	97	36.9	27.5	157	97	5.3	Blood-based test by nurse
388	Yes	26-35	Parirenyatwa Hospital	Yes	No	No	Yes	No	No	No	No	No	No	No	Yes	No	No	No	Yes	Positive	Yes	No	No	No	No	Yes	No	No	No	No	No	Yes	Yes	Yes	No	No	No	No	No	No		Yes	96	37.1	26.9	136	84	5.6	HIV testing not done
389	Yes	36-45	Parirenyatwa Hospital	Yes	No	No	Yes	No	No	No	No	No	No	No	Yes	No	No	No	Yes	Positive	Yes	No	No	No	No	No	No	No	No	No	Yes	Yes	No	No	No	No	No	No	No	Yes	Yes	Yes	96	36.8	35.5	136	88	6.2	HIV testing not done
390	Yes	36-45	Parirenyatwa Hospital	No	No	No	No	No	No	No	No	No	No					No	Yes	Negative		No	No	No	No	No	No	No	No	No	No	No	No	No	No	No	No	No	No	No		Yes	87	36.8	25.1	135	76	6.5	HIV testing not done
391	Yes	46+	Parirenyatwa Hospital	No	No	No	No	No	No	No	No	No	No					Yes	Yes	Negative		No	No	No	No	No	No	No	No	No	No	No	No	No	No	No	No	No	No	No		Yes	98	34.1	23.2	119	83	5.4	Blood-based test by nurse
392	Yes	36-45	Parirenyatwa Hospital	Yes	No	Yes	No	No	No	No	No	No	No	No	No	Yes	No	No	Yes	Negative		No	No	No	No	No	No	No	No	No	No	No	No	No	No	No	No	No	No	Yes	No	Yes	97	36.6	28.3	178	118	6.9	HIV testing not done
393	Yes	26-35	Parirenyatwa Hospital	Yes	No	No	No	No	No	No	No	No	Yes	No	No	No	No	No	Yes	Negative		No	Yes	No	No	Yes	No	No	No	No	Yes	Yes	Yes	No	Yes	Yes	No	No	No	No		No	96	37.5	27.4	107	60	5.5	HIV testing not done
394	Yes	36-45	Parirenyatwa Hospital	Yes	No	Yes	No	No	No	No	No	No	No	No	No	Yes	No	No	Yes	Negative		No	No	No	No	No	No	No	No	No	No	No	No	No	No	No	No	No	No	No		No	97	36.6	25.6	134	94	5.9	HIV testing not done
395	Yes	46+	Parirenyatwa Hospital	Yes	No	Yes	Yes	No	No	No	No	No	No	No	Yes	Yes	No	No	Yes	Positive	Yes	No	No	No	No	No	No	No	No	No	No	No	No	No	No	No	No	No	No	No		Yes	93	36.7	29.7	184	106	6	HIV testing not done
396	Yes	46+	Parirenyatwa Hospital	No	No	No	No	No	No	No	No	No	No					No	Yes	Negative		Yes	No	No	No	No	No	No	No	No	No	Yes	Yes	Yes	Yes	Yes	No	No	No	No		Yes	98	35	31.6	135	87	6.3	Blood-based test by nurse
397	Yes	36-45	Parirenyatwa Hospital	No	No	No	No	No	No	No	No	No	No					No	Yes	Negative		No	No	No	No	No	No	No	No	No	No	No	No	No	No	No	No	No	No	No		Yes	95	36.9	33.2	119	80	5.4	Blood-based test by nurse
398	Yes	46+	Parirenyatwa Hospital	Yes	No	No	Yes	No	No	No	No	No	No	No	Yes	No	No	No	Yes	Positive	Yes	No	No	No	No	No	No	No	No	No	No	No	No	No	No	No	No	No	No	No		Yes	96	36	26.7	112	75	5.3	HIV testing not done
399	Yes	36-45	Parirenyatwa Hospital	Yes	No	No	Yes	No	No	No	No	No	No	No	Yes	No	No	No	Yes	Positive	Yes	No	No	No	No	No	No	No	No	No	No	Yes	Yes	Yes	No	No	No	No	No	No		Yes	96	34.7	31.9	131	91		HIV testing not done
400	Yes	46+	Parirenyatwa Hospital	No	No	No	No	No	No	No	No	No	No					No	Yes	Negative		No	No	No	No	No	No	No	No	No	No	No	No	No	No	No	No	No	No	No		Yes	94	35.4	35.8	142	89	5.3	Blood-based test by nurse
401	Yes	36-45	Parirenyatwa Hospital	No	No	No	No	No	No	No	No	No	No					No	Yes	Negative		No	No	No	No	No	No	No	No	No	No	No	No	No	No	No	No	No	No	No		No	96	37.1	28.4	140	98	6.3	Blood-based test by nurse
402	Yes	46+	Parirenyatwa Hospital	Yes	Yes	Yes	No	No	No	No	No	No	No	No	No	Yes	Yes	No	Yes	Negative		No	No	No	No	No	No	No	No	No	No	No	No	No	No	No	No	No	No	No		Yes	98	35.2	32	176	109	7.1	Blood-based test by nurse
403	Yes	26-35	Parirenyatwa Hospital	Yes	Yes	Yes	No	No	No	No	No	No	No	No	No	Yes	Yes	No	Yes	Negative		No	No	No	No	No	No	No	No	No	No	No	No	No	No	No	No	No	No	Yes	Yes	Yes	97	36.9	31.5	119	86	10.3	Blood-based test by nurse
404	Yes	46+	Parirenyatwa Hospital	No	No	No	No	No	No	No	No	No	No					No	Yes	Negative		No	No	No	No	No	No	No	No	No	No	No	No	No	No	No	No	No	No	No		Yes	96	36.8	32.8	175	96	5.9	Blood-based test by nurse
405	Yes	46+	Parirenyatwa Hospital	No	No	No	No	No	No	No	No	No	No					No	Yes	Negative		No	No	No	No	No	No	No	No	No	No	No	No	No	No	No	No	No	No	No		No	98	36.8	29.8	144	83		HIV testing not done
406	Yes	36-45	Parirenyatwa Hospital	Yes	No	Yes	No	No	No	No	No	No	No	No	No	Yes	No	No	Yes	Negative		No	No	No	No	No	No	No	No	No	No	No	No	No	No	No	No	No	No	No		Yes	97	37	29.9	118	82	6.1	Blood-based test by nurse
407	Yes	46+	Parirenyatwa Hospital	Yes	No	Yes	Yes	No	No	No	No	No	No	No	Yes	Yes	No	No	Yes	Positive	Yes	No	No	No	No	No	No	No	No	No	No	No	No	No	No	No	No	No	No	No		No	97	36.7	33	128	83	6	HIV testing not done
408	Yes	36-45	Parirenyatwa Hospital	Yes	No	Yes	No	No	No	No	No	No	No	No	No	Yes	No	No	Yes	Negative		No	No	No	No	No	No	No	No	No	No	No	No	No	No	No	No	No	No	No		Yes	97	36.6	29.1	121	92	5	HIV testing not done
409	Yes	36-45	Parirenyatwa Hospital	No	No	No	No	No	No	No	No	No	No					No	Yes	Negative		No	No	No	No	No	No	No	No	No	Yes	No	No	Yes	No	No	No	No	No	No		No	94	37.5	22	133	73	6.6	HIV testing not done
410	Yes	26-35	Parirenyatwa Hospital	No	No	No	No	No	No	No	No	No	No					No	Yes	Negative		No	No	No	No	No	No	No	No	No	No	No	No	No	No	No	No	No	No	No		Yes	97	37.2	31.6	112	81	5.5	Blood-based test by nurse
411	Yes	36-45	Parirenyatwa Hospital	No	No	No	No	No	No	No	No	No	No					No	Yes	Negative		No	No	No	No	No	No	No	No	No	No	No	No	No	No	No	No	No	No	No		Yes	97	36.9	28.3	100	75	6.8	HIV testing not done
412	Yes	26-35	Parirenyatwa Hospital	No	No	No	No	No	No	No	No	No	No					No	Yes	Negative		No	No	No	No	No	No	No	No	No	No	No	No	No	No	No	No	No	No	Yes	Yes	Yes	94	36.3	22	110	83	5.9	Blood-based test by nurse
413	Yes	46+	Parirenyatwa Hospital	Yes	No	Yes	No	No	No	No	No	No	No	No	No	Yes	No	No	Yes	Negative		No	No	No	No	No	No	No	Yes	Yes	No	No	No	No	No	No	No	No	No	No		Yes	95	36	32	147	100	5.6	Blood-based test by nurse
414	Yes	26-35	Parirenyatwa Hospital	No	No	No	No	No	No	No	No	No	No					No	Yes	Negative		No	No	No	No	No	No	No	No	No	No	No	No	No	No	No	No	No	No	No		Yes	98	35.7	22.7	133	82		OMT for offsite testing
415	Yes	36-45	Parirenyatwa Hospital	No	No	No	No	No	No	No	No	No	No					No	Yes	Negative		No	No	No	No	No	No	No	No	No	No	Yes	No	Yes	No	Yes	No	No	No	No		No	93	36.7	28.6	128	76	4.8	Blood-based test by nurse
416	Yes	26-35	Parirenyatwa Hospital	Yes	No	No	Yes	No	No	No	No	No	No	No	Yes	No	No	No	Yes	Positive	Yes	No	No	No	No	No	No	No	No	No	No	No	No	No	No	No	No	No	No	No		Yes	97	36.4	23.5	146	91	5.8	HIV testing not done
417	Yes	36-45	Parirenyatwa Hospital	Yes	No	Yes	No	No	No	No	No	No	No	No	No	No	No	No	Yes	Negative		No	No	No	No	No	Yes	No	No	No	No	No	No	No	No	No	No	No	No	No		Yes	92	35.4	40.8	137	120	12.8	Blood-based test by nurse
418	Yes	36-45	Parirenyatwa Hospital	No	No	No	No	No	No	No	No	No	No					No	Yes	Negative		No	No	No	No	No	No	No	No	No	No	No	No	No	No	No	No	No	No	Yes	No	Yes	86	36.5	31.3	125	79	5.9	Blood-based test by nurse
419	Yes	26-35	Parirenyatwa Hospital	No	No	No	No	No	No	No	No	No	No					No	Yes	Negative		No	No	No	No	No	No	No	No	No	No	No	No	No	No	No	No	No	No	No		No	98	36.5	25.7	117	99	5.5	Blood-based test by nurse
420	Yes	26-35	Parirenyatwa Hospital	No	No	No	No	No	No	No	No	No	No					Yes	Yes	Negative		No	No	No	No	No	No	No	No	No	No	No	No	No	No	No	No	No	No	No		No	95	36.9	20.3	114	69	5.2	HIV testing not done
421	Yes	36-45	Parirenyatwa Hospital	No	No	No	No	No	No	No	No	No	No					No	Yes	Negative		No	No	No	No	No	No	No	No	No	No	No	No	No	No	No	No	No	No	No		Yes	86	37.1	26.8	127	89	5.5	Blood-based test by nurse
422	Yes	36-45	Parirenyatwa Hospital	Yes	No	No	Yes	No	No	No	No	No	No	No	Yes	No	No	No	Yes	Positive	Yes	No	No	No	No	No	No	No	No	No	No	No	No	No	No	No	No	No	No	No		Yes	92	36.8	33.3	104	81	5.5	HIV testing not done
423	Yes	46+	Parirenyatwa Hospital	Yes	Yes	Yes	No	No	No	No	No	No	No	No	No	Yes	Yes	No	Yes	Negative		No	No	No	No	No	No	No	No	No	No	No	No	No	No	No	No	No	No	No		Yes	96	36.7	27.5	120	79	6.4	HIV testing not done
424	Yes	26-35	Parirenyatwa Hospital	No	No	No	No	No	No	No	No	No	No					No	Yes	Negative		No	No	No	No	No	No	No	No	No	No	No	No	No	No	No	No	No	No	No		Yes	97	36.1	21.3	130	95	5	Blood-based test by nurse
425	Yes	26-35	Parirenyatwa Hospital	No	No	No	No	No	No	No	No	No	No					No	Yes	Negative		No	No	No	No	No	No	No	No	No	No	No	No	No	No	No	No	No	No	No		Yes	97	36.6	27.2	107	74	5.3	HIV testing not done
426	Yes	46+	Parirenyatwa Hospital	Yes	No	No	No	No	No	No	No	No	No	No	No	No	No	No	Yes	Negative		No	No	No	No	No	No	No	No	No	No	No	No	No	No	No	No	No	No	No		Yes	97	36.2	26.2	115	86	5.3	Blood-based test by nurse
427	Yes	26-35	Parirenyatwa Hospital	No	No	No	No	No	No	No	No	No	No					No	Yes	Negative		No	No	No	No	No	No	No	No	No	No	No	No	No	No	No	No	No	No	No		Yes	99	36.3	25.9	132	87	6.1	Blood-based test by nurse
428	Yes	26-35	Parirenyatwa Hospital	No	No	No	No	No	No	No	No	No	No					No	Yes	Negative		No	No	No	No	No	No	No	No	No	No	No	No	No	No	No	No	No	No	Yes	Yes	Yes	97	35.5	22	142	84	6.5	Blood-based test by nurse
429	Yes	46+	Parirenyatwa Hospital	Yes	No	Yes	No	No	No	No	No	No	No	No	No	Yes	No	No	Yes	Negative		No	No	No	No	No	No	No	No	No	No	No	No	No	No	No	No	No	No	No		Yes	96	36.1	21.7	137	86	6.1	Blood-based test by nurse
430	Yes	26-35	Parirenyatwa Hospital	No	No	No	No	No	No	No	No	No	No					No	Yes	Negative		No	No	No	No	No	No	No	No	No	No	No	No	No	No	No	No	No	No	No		No	94	37	22.5	122	76	5.8	HIV testing not done
431	Yes	36-45	Parirenyatwa Hospital	No	No	No	No	No	No	No	No	No	No					No	Yes	Negative		No	No	No	No	No	No	No	No	No	No	No	No	No	No	No	No	No	No	No		Yes	94	36.8	41.6	81	61	5.9	Blood-based test by nurse
432	Yes	18-25	Parirenyatwa Hospital	No	No	No	No	No	No	No	No	No	No					No	Yes	Negative		No	No	No	No	Yes	No	No	Yes	No	Yes	No	No	Yes	No	No	No	No	No	No		No	96	36.2	21.7	121	70	5.5	Blood-based test by nurse
433	Yes	36-45	Parirenyatwa Hospital	No	No	No	No	No	No	No	No	No	No					No	Yes	Negative		No	No	No	No	No	No	No	Yes	No	No	No	No	Yes	No	No	No	Yes	No	No		Yes	98	36.5	37	137	90	6.1	Blood-based test by nurse
434	Yes	26-35	Parirenyatwa Hospital	No	No	No	No	No	No	No	No	No	No					No	Yes	Negative		No	No	No	No	No	No	No	No	No	No	No	No	No	No	No	No	No	No	No		No	84	36.2	19.8	130	74	5	Blood-based test by nurse
435	Yes	36-45	Parirenyatwa Hospital	Yes	No	Yes	No	No	No	No	No	No	No	No	No	Yes	No	No	Yes	Negative		No	No	No	No	No	No	No	No	No	No	No	No	No	No	No	No	No	No	No		No	96	37.1	30.3	198	125	6.3	Blood-based test by nurse
436	Yes	26-35	Parirenyatwa Hospital	No	No	No	No	No	No	No	No	No	No					No	Yes	Negative		No	No	No	No	No	No	No	No	No	No	No	No	No	No	No	No	No	No	No		No	97	35.6	20.7	119	81	6.1	HIV testing not done
437	Yes	26-35	Parirenyatwa Hospital	No	No	No	No	No	No	No	No	No	No					No	Yes	Negative		No	No	No	No	No	No	No	No	No	No	No	No	No	No	No	No	No	No	No		No	96	36.6	23.5	129	82	5.8	Blood-based test by nurse
438	Yes	26-35	Parirenyatwa Hospital	No	No	No	No	No	No	No	No	No	No					No	Yes	Negative		No	No	No	No	Yes	No	No	Yes	Yes	No	No	No	Yes	No	Yes	No	No	No	No		No	97	36.4	23.9	126	73	6.1	HIV testing not done
439	Yes	36-45	Parirenyatwa Hospital	No	No	No	No	No	No	No	No	No	No					No	Yes	Negative		No	No	No	No	No	No	No	No	No	No	No	No	No	No	No	No	No	No	No		No	95	36.8	26.3	177	118	5.3	Blood-based test by nurse
440	Yes	36-45	Parirenyatwa Hospital	No	No	No	No	No	No	No	No	No	No					No	Yes	Negative		No	No	No	No	No	No	No	No	No	Yes	No	No	No	Yes	No	No	No	No	No		Yes	93	35.7	21	111	83	5.2	HIV testing not done
441	Yes	36-45	Parirenyatwa Hospital	No	No	No	No	No	No	No	No	No	No					No	Yes	Negative		No	No	No	No	No	No	No	No	No	No	No	No	No	No	No	No	No	No	No		No	99	36.2	22.7	133	88	4.8	Blood-based test by nurse
442	Yes	26-35	Parirenyatwa Hospital	Yes	No	Yes	No	No	No	No	No	No	No	No	No	Yes	No	No	Yes	Negative		No	No	No	No	No	No	No	No	No	No	No	No	No	No	No	No	No	No	No		Yes	97	36	31.2	173	110	5.1	Blood-based test by nurse
443	Yes	26-35	Parirenyatwa Hospital	No	No	No	No	No	No	No	No	No	No					No	Yes	Negative		No	No	No	No	No	No	No	No	No	No	No	No	No	No	No	No	No	No	No		Yes	97	37.2	25.1	147	81	5	Blood-based test by nurse
444	Yes	26-35	Parirenyatwa Hospital	No	No	No	No	No	No	No	No	No	No					No	Yes	Negative		No	No	No	No	No	No	No	No	No	No	No	No	No	No	No	No	No	No	No		No	92	36	20.3	133	92	4.9	HIV testing not done
445	Yes	36-45	Parirenyatwa Hospital	No	No	No	No	No	No	No	No	No	No					No	Yes	Negative		No	No	No	No	No	No	No	No	No	No	No	No	No	No	No	No	No	No	No		Yes	95	36.8	34.7	162	101	6.1	HIV testing not done
446	Yes	26-35	Parirenyatwa Hospital	No	No	No	No	No	No	No	No	No	No					No	Yes	Negative		No	No	No	No	Yes	No	No	No	No	No	No	No	No	No	No	No	No	No	No		No	96	37.9	33.1	109	79	6.4	HIV testing not done
447	Yes	36-45	Parirenyatwa Hospital	No	No	No	No	No	No	No	No	No	No					No	Yes	Negative		No	No	No	No	No	No	No	No	No	No	No	No	Yes	No	No	No	No	No	No		Yes	98	36	31.7	158	97	5.4	HIV testing not done
448	Yes	36-45	Parirenyatwa Hospital	Yes	No	No	Yes	No	No	No	No	No	No	No	Yes	No	No	No	Yes	Positive	Yes	No	No	No	No	No	No	No	No	No	No	No	No	No	No	No	No	No	No	No		Yes	97	37.1	36.4	114	62	7.2	HIV testing not done
449	Yes	36-45	Parirenyatwa Hospital	No	No	No	No	No	No	No	No	No	No					No	Yes	Negative		No	No	No	No	No	No	No	No	No	No	No	No	No	No	No	No	No	No	No		Yes	87	36.5	28.8	139	98	5	Blood-based test by nurse
450	Yes	46+	Parirenyatwa Hospital	No	No	No	No	No	No	No	No	No	No					No	Yes	Negative		No	No	No	No	No	No	No	No	No	No	No	No	No	No	No	No	No	No	No		Yes	95	36.1	26.7	107	75	6	HIV testing not done
451	Yes	26-35	Parirenyatwa Hospital	No	No	No	No	No	No	No	No	No	No					No	Yes	Negative		No	No	No	No	No	No	No	No	No	No	No	No	No	No	No	No	No	No	No		No	90	36.8	18.7	135	89	6	HIV testing not done
452	Yes	36-45	Parirenyatwa Hospital	No	No	No	No	No	No	No	No	No	No					No	Yes	Negative		No	No	No	No	No	No	No	No	No	No	No	No	No	No	No	No	No	No	Yes	Yes	Yes	95	36.3	30.9	137	95	5.7	HIV testing not done
453	Yes	18-25	Parirenyatwa Hospital	No	No	No	No	No	No	No	No	No	No					No	Yes	Negative		No	No	No	No	No	No	No	No	No	No	No	No	No	No	No	No	No	No	No		Yes	95	35.7	22.7	119	77	5.5	Blood-based test by nurse
454	Yes	36-45	Parirenyatwa Hospital	No	No	No	No	No	No	No	No	No	No					No	Yes	Negative		No	No	No	No	No	No	No	No	No	No	Yes	No	Yes	No	Yes	No	No	No	No		Yes	96	36.3	34	114	77	5.8	Blood-based test by nurse
455	Yes	26-35	Parirenyatwa Hospital	No	No	No	No	No	No	No	No	No	No					No	Yes	Negative		No	No	No	No	No	No	No	No	No	No	No	No	No	No	No	No	No	No	No		Yes	95	36.1	21.8	122	86	6.3	Blood-based test by nurse
456	Yes	46+	Parirenyatwa Hospital	No	No	No	No	No	No	No	No	No	No					No	Yes	Negative		Yes	No	No	No	Yes	No	No	No	No	No	Yes	No	No	No	No	No	No	No	No		Yes	96	36.3	28.6	135	85	6.7	Blood-based test by nurse
457	Yes	46+	Parirenyatwa Hospital	Yes	No	No	No	No	Yes	No	No	No	No	No	No	No	No	No	Yes	Negative		No	No	No	No	No	No	No	No	No	No	No	No	No	No	No	No	No	No	No		No	99	36.4	24.8	163	109	5.8	HIV testing not done
458	Yes	26-35	Parirenyatwa Hospital	No	No	No	No	No	No	No	No	No	No					No	Yes	Negative		No	No	No	No	No	No	No	No	No	No	No	No	No	No	No	No	No	No	No		Yes	97	36.3	41.6	108	91	5.3	Blood-based test by nurse
459	Yes	26-35	Parirenyatwa Hospital	Yes	No	No	Yes	No	No	No	No	No	No	No	Yes	No	No	No	Yes	Positive	Yes	No	No	No	No	No	No	No	No	No	No	No	No	No	No	No	No	No	No	No		Yes	86	36.3	30.7	160	82	5.3	HIV testing not done
460	Yes	36-45	Parirenyatwa Hospital	No	No	No	No	No	No	No	No	No	No					No	Yes	Negative		No	No	No	No	No	No	No	No	No	No	No	No	No	No	No	No	No	No	No		No	97	37.3	23.2	123	85	5.3	Blood-based test by nurse
461	Yes	18-25	Parirenyatwa Hospital	No	No	No	No	No	No	No	No	No	No					No	Yes	Negative		No	No	No	No	No	No	No	No	No	No	No	No	No	No	No	No	No	No	No		Yes	89	35.5	25.3	147	81	6.3	HIV testing not done
462	Yes	26-35	Parirenyatwa Hospital	No	No	No	No	No	No	No	No	No	No					Yes	Yes	Negative		No	No	No	No	No	No	No	No	No	No	No	No	No	No	No	No	No	No	No		No	94	36.3	23.1	147	91	5.5	Blood-based test by nurse
463	Yes	36-45	Parirenyatwa Hospital	No	No	No	No	No	No	No	No	No	No					No	Yes	Negative		No	No	No	No	Yes	No	No	No	No	No	No	No	No	No	No	No	No	No	No		Yes	98	38.1	25.5	172	107	5.6	OMT for offsite testing
464	Yes	36-45	Parirenyatwa Hospital	No	No	No	No	No	No	No	No	No	No					No	Yes	Negative		No	No	No	No	No	No	No	No	No	No	No	No	No	No	No	No	No	No	No		Yes	98	36.5	34.2	143	106	6.3	HIV testing not done
465	Yes	46+	Parirenyatwa Hospital	Yes	No	No	Yes	No	No	No	No	No	No	No	Yes	No	No	No	Yes	Positive	Yes	No	No	No	No	No	No	No	No	No	No	No	No	No	No	No	No	No	No	No		No	91	36.6	23.8	112	77	5.7	HIV testing not done
466	Yes	36-45	Parirenyatwa Hospital	No	No	No	No	No	No	No	No	No	No					No	Yes	Negative		No	No	No	No	No	No	No	No	No	Yes	No	No	Yes	No	No	No	No	No	No		No	96	35.9	21.9	121	84	5.5	Blood-based test by nurse
467	Yes	26-35	Parirenyatwa Hospital	No	No	No	No	No	No	No	No	No	No					No	Yes	Negative		No	No	No	No	Yes	No	No	No	No	No	No	No	No	No	No	No	No	No	No		No	96	37.8	22.2	131	80	5.8	Blood-based test by nurse
468	Yes	46+	Parirenyatwa Hospital	No	No	No	No	No	No	No	No	No	No					No	Yes	Negative		No	No	No	No	No	No	No	No	No	No	No	No	No	No	No	No	No	No	No		No	96	36.2	34.3	148	95	5.3	HIV testing not done
469	Yes	26-35	Parirenyatwa Hospital	No	No	No	No	No	No	No	No	No	No					No	Yes	Negative		No	No	No	No	No	No	No	No	No	No	No	No	No	No	No	No	No	No	No		No	98	37.3	35.8	125	87	6.3	Blood-based test by nurse
470	Yes	46+	Parirenyatwa Hospital	No	No	No	No	No	No	No	No	No	No					No	Yes	Negative		No	No	No	No	No	No	No	No	No	No	No	No	No	No	No	No	No	No	No		Yes	95	37	36.6	175	104	7.2	Blood-based test by nurse
471	Yes	36-45	Parirenyatwa Hospital	Yes	No	Yes	No	No	No	No	No	No	No	No	No	Yes	No	No	Yes	Negative		No	No	No	No	No	No	No	No	No	No	No	No	No	No	No	No	No	No	No		Yes	98	36.3	21.6	122	83	5.7	HIV testing not done
472	Yes	36-45	Parirenyatwa Hospital	No	No	No	No	No	No	No	No	No	No					No	Yes	Negative		No	No	No	No	No	No	No	No	No	No	No	No	No	No	No	No	No	No	No		Yes	98	36	28.9	152	100	5.5	HIV testing not done
473	Yes	46+	Parirenyatwa Hospital	No	No	No	No	No	No	No	No	No	No					No	Yes	Negative		No	No	No	No	No	No	No	No	No	No	No	No	No	No	No	No	No	No	No		No	98	36.1	28.5	183	105	5.3	HIV testing not done
474	Yes	26-35	Parirenyatwa Hospital	No	No	No	No	No	No	No	No	No	No					No	Yes	Negative		No	No	No	No	No	No	No	No	No	No	No	No	No	No	No	No	No	No	No		Yes	97	37	23.5	123	85	6.3	Blood-based test by nurse
475	Yes	18-25	Parirenyatwa Hospital	No	No	No	No	No	No	No	No	No	No					No	Yes	Negative		No	No	No	No	No	No	No	No	No	No	No	No	No	No	No	No	No	No	Yes	Yes	Yes	97	36.7	26.9	115	75	5.7	HIV testing not done
476	Yes	36-45	Parirenyatwa Hospital	No	No	No	No	No	No	No	No	No	No					No	Yes	Negative		No	No	No	No	No	No	No	No	No	No	No	No	No	No	No	No	No	No	No		Yes	98	37	35.1	118	87	6.1	HIV testing not done
477	Yes	26-35	Parirenyatwa Hospital	No	No	No	No	No	No	No	No	No	No					No	Yes	Negative		No	No	No	No	No	No	No	No	No	No	No	No	No	No	No	No	No	No	No		No	96	36	20.9	113	74	4.9	Blood-based test by nurse
478	Yes	36-45	Parirenyatwa Hospital	No	No	No	No	No	No	No	No	No	No					No	Yes	Negative		No	No	No	No	No	No	No	No	No	No	No	No	No	No	No	No	No	No	No		Yes	97	36.3	25.1	139	97	5.2	Blood-based test by nurse
479	Yes	36-45	Parirenyatwa Hospital	Yes	No	Yes	No	No	No	No	No	No	No	No	No	Yes	No	No	Yes	Negative		No	No	No	No	No	No	No	No	No	No	No	No	No	No	No	No	No	No	No		Yes	90	36.8	34.7	122	79	5.7	HIV testing not done
480	Yes	46+	Parirenyatwa Hospital	Yes	No	No	Yes	No	No	No	No	No	No	No	Yes	No	No	No	Yes	Positive	Yes	No	No	No	No	No	No	No	No	No	No	No	No	No	No	No	No	No	No	No		Yes	97	35.9	30.4	136	85	5.5	HIV testing not done
481	Yes	26-35	Parirenyatwa Hospital	No	No	No	No	No	No	No	No	No	No					No	Yes	Negative		No	No	No	No	No	No	No	No	No	No	No	No	No	No	No	No	No	No	No		Yes	96	37.2	22.9	119	73	5.3	HIV testing not done
482	Yes	36-45	Parirenyatwa Hospital	Yes	No	Yes	No	No	No	No	No	No	No	No	No	Yes	No	No	Yes	Negative		Yes	No	No	No	No	No	No	No	No	Yes	Yes	Yes	Yes	Yes	No	Yes	No	No	No		Yes	97	36.5	38	130	81	6.2	HIV testing not done
483	Yes	26-35	Parirenyatwa Hospital	No	No	No	No	No	No	No	No	No	No					No	Yes	Negative		No	No	No	No	No	No	No	No	No	No	No	No	Yes	No	No	No	No	No	No		Yes	97	37	32.4	139	97	5.2	Blood-based test by nurse
484	Yes	18-25	Parirenyatwa Hospital	No	No	No	No	No	No	No	No	No	No					No	Yes	Negative		No	No	No	No	No	No	No	No	No	No	No	No	No	No	No	No	No	No	No		Yes	91	36	25.6	106	72	6.5	HIV testing not done
485	Yes	26-35	Parirenyatwa Hospital	Yes	No	No	No	No	Yes	No	No	No	No	No	No	No	No	No	Yes	Negative		No	No	No	No	No	No	No	No	No	No	No	No	No	No	No	No	No	No	No		No	96	36.2	32.6	124	77	5.2	Blood-based test by nurse
486	Yes	26-35	Parirenyatwa Hospital	No	No	No	No	No	No	No	No	No	No					No	Yes	Negative		No	No	No	No	No	No	No	No	No	No	No	No	No	No	No	No	No	No	No		Yes	100	36.4	20.5	133	97	5.7	Blood-based test by nurse
487	Yes	36-45	Parirenyatwa Hospital	No	No	No	No	No	No	No	No	No	No					No	Yes	Negative		No	No	No	No	No	No	No	No	No	No	No	No	No	No	No	No	No	No	No		Yes	97	37.4	30.8	138	100	5.5	Blood-based test by nurse
488	Yes	26-35	Parirenyatwa Hospital	No	No	No	No	No	No	No	No	No	No					No	Yes	Negative		No	No	No	No	No	No	No	No	No	No	No	No	No	No	No	No	No	No	No		Yes	98	36.7	18.5	107	73	5.9	Blood-based test by nurse
489	Yes	46+	Parirenyatwa Hospital	No	No	No	No	No	No	No	No	No	No					No	Yes	Negative		No	No	No	No	No	No	No	No	No	No	No	No	No	No	No	No	No	No	No		Yes	96	36	21.2	114	81	5.5	HIV testing not done
490	Yes	36-45	Parirenyatwa Hospital	No	No	No	No	No	No	No	No	No	No					No	Yes	Negative		No	No	No	No	No	No	No	No	No	No	No	No	No	No	No	No	No	No	No		Yes	97	36.1	39.2	127	98	5.7	Blood-based test by nurse
491	Yes	18-25	Parirenyatwa Hospital	No	No	No	No	No	No	No	No	No	No					No	Yes	Negative		No	No	No	No	No	No	No	No	No	No	No	No	No	No	No	No	No	No	No		No	97	37.1	19.1	107	67	5.9	Blood-based test by nurse
492	Yes	26-35	Parirenyatwa Hospital	No	No	No	No	No	No	No	No	No	No					No	Yes	Negative		No	No	No	No	No	No	No	No	No	No	No	No	No	No	No	No	No	No	No		Yes	96	36.4	23.5	141	93	7	Blood-based test by nurse
493	Yes	26-35	Parirenyatwa Hospital	Yes	No	Yes	No	No	No	No	No	No	No	No	No	Yes	No	No	Yes	Negative		No	No	No	No	No	No	No	No	No	No	No	No	No	No	No	No	No	No	No		No	98	36.1	28.5	123	88	5.8	Blood-based test by nurse
494	Yes	18-25	Parirenyatwa Hospital	No	No	No	No	No	No	No	No	No	No					No	Yes	Negative		No	No	No	No	No	No	No	No	No	No	No	No	No	No	No	No	No	No	No		Yes	97	37.2	26	129	78	5.2	Blood-based test by nurse
495	Yes	46+	Parirenyatwa Hospital	No	No	No	No	No	No	No	No	No	No					No	Yes	Negative		No	No	No	No	No	No	No	No	No	Yes	No	No	Yes	No	No	No	No	No	No		Yes	97	35.4	26.8	159	99	5.7	HIV testing not done
496	Yes	18-25	Parirenyatwa Hospital	No	No	No	No	No	No	No	No	No	No					No	Yes	Negative		No	No	No	No	No	Yes	No	No	No	No	No	No	No	No	No	No	No	No	No		No	98	36.5	22.5	117	79	5.1	Blood-based test by nurse
497	Yes	46+	Parirenyatwa Hospital	Yes	No	Yes	No	No	No	No	No	No	No	No	No	Yes	No	No	Yes	Negative		No	No	No	No	No	No	No	No	No	No	No	No	No	No	No	No	No	No	No		No	95	36.3	29.9	143	98	5.7	HIV testing not done
498	Yes	36-45	Parirenyatwa Hospital	Yes	No	Yes	No	No	No	No	No	No	No	No	No	Yes	No	No	Yes	Negative		No	No	No	No	Yes	No	No	Yes	Yes	Yes	Yes	No	Yes	Yes	Yes	No	No	No	Yes	Yes	Yes	96	37.1	25.8	135	89	6	Blood-based test by nurse
499	Yes	36-45	Parirenyatwa Hospital	No	No	No	No	No	No	No	No	No	No					No	Yes	Negative		No	No	No	No	No	No	No	No	No	No	No	No	No	No	Yes	Yes	Yes	No	Yes	Yes	Yes	96	37	26.7	139	96	5	Blood-based test by nurse
500	Yes	36-45	Parirenyatwa Hospital	No	No	No	No	No	No	No	No	No	No					No	Yes	Negative		No	No	No	No	No	No	No	No	No	No	No	No	No	No	No	No	No	No	No		Yes	97	36.7	33.7	118	54	5.7	Blood-based test by nurse
501	Yes	46+	Parirenyatwa Hospital	Yes	No	Yes	No	No	No	No	No	No	No	No	No	Yes	No	No	Yes	Negative		No	No	No	No	No	No	No	No	No	No	No	No	No	No	No	No	No	No	No		Yes	91	36	42.1	94	76	5.8	HIV testing not done
502	Yes	36-45	Parirenyatwa Hospital	No	No	No	No	No	No	No	No	No	No					No	Yes	Negative		No	No	No	No	No	No	No	No	No	No	No	No	No	No	No	No	No	No	No		No	93	36.1	23.6	136	96	5.5	HIV testing not done
503	Yes	18-25	Parirenyatwa Hospital	No	No	No	No	No	No	No	No	No	No					No	No			No	No	No	No	No	No	No	Yes	Yes	No	Yes	No	No	No	No	No	No	No	Yes	Yes	Yes	96	37	29.7	137	85	5.5	Blood-based test by nurse
504	Yes	36-45	Parirenyatwa Hospital	No	No	No	No	No	No	No	No	No	No					No	Yes	Negative		No	No	No	No	No	No	No	No	No	No	No	No	No	No	No	No	No	No	No		Yes	98	36.5	33.5	126	84	5	Blood-based test by nurse
505	Yes	26-35	Parirenyatwa Hospital	No	No	No	No	No	No	No	No	No	No					No	Yes	Negative		No	No	No	No	No	No	No	No	No	No	No	No	No	No	No	No	No	No	No		Yes	93	35.9	27.1	115	78	6.5	Blood-based test by nurse
506	Yes	36-45	Parirenyatwa Hospital	No	No	No	No	No	No	No	No	No	No					No	Yes	Negative		No	No	No	No	No	No	No	No	No	No	No	No	No	No	No	No	No	No	No		Yes	94	36.5	23.4	101	71	5.7	HIV testing not done
507	Yes	36-45	Parirenyatwa Hospital	No	No	No	No	No	No	No	No	No	No					No	Yes	Negative		No	No	No	No	No	No	No	No	No	No	No	No	No	No	No	No	No	No	No		Yes	95	36.1	33.1	152	103	5.1	HIV testing not done
508	Yes	26-35	Parirenyatwa Hospital	No	No	No	No	No	No	No	No	No	No					No	Yes	Negative		No	No	No	No	No	No	No	No	No	No	No	No	No	No	No	No	No	No	No		No	98	36.2	22.4	146	79	5.2	Blood-based test by nurse
509	Yes	26-35	Parirenyatwa Hospital	No	No	No	No	No	No	No	No	No	No					No	Yes	Negative		No	No	No	No	No	No	No	No	No	No	No	No	No	No	No	No	No	No	No		Yes	91	37	28.9	127	82	5.7	HIV testing not done
510	Yes	26-35	Parirenyatwa Hospital	No	No	No	No	No	No	No	No	No	No					No	Yes	Negative		No	No	No	No	No	No	No	No	No	No	No	No	No	No	No	No	No	No	No		No	97	36.9	22.1	138	96	7.1	HIV testing not done
511	Yes	26-35	Parirenyatwa Hospital	No	No	No	No	No	No	No	No	No	No					No	Yes	Negative		No	No	No	No	No	No	No	No	No	No	No	No	No	No	No	No	No	No	Yes	Yes	Yes	96	36.6	28.9	141	78	6.4	Blood-based test by nurse
512	Yes	36-45	Parirenyatwa Hospital	Yes	No	Yes	No	No	No	No	No	No	No	No	No	Yes	No	No	Yes	Negative		No	No	No	No	No	No	No	No	No	No	No	No	No	No	No	No	No	No	No		Yes	97	36.7	31.9	182	114	5.3	Blood-based test by nurse
513	Yes	36-45	Parirenyatwa Hospital	No	No	No	No	No	No	No	No	No	No					No	Yes	Negative		No	No	No	No	No	No	No	No	No	No	No	No	No	No	No	No	No	No	No		No	98	36.3	33.9	131	93	6.3	Blood-based test by nurse
514	Yes	46+	Parirenyatwa Hospital	No	No	No	No	No	No	No	No	No	No					No	Yes	Negative		No	No	No	No	No	No	No	No	No	No	No	No	No	No	No	No	No	No	No		Yes	94	36.1	35.8	131	88	7.3	HIV testing not done
515	Yes	36-45	Parirenyatwa Hospital	Yes	No	No	Yes	No	No	No	No	No	No	No	Yes	No	No	No	Yes	Positive	Yes	No	No	No	No	No	No	No	No	No	No	No	No	No	No	No	No	No	No	No		Yes	97	36.9	19	121	88	7.1	HIV testing not done
516	Yes	46+	Parirenyatwa Hospital	No	No	No	No	No	No	No	No	No	No					No	Yes	Negative		No	No	No	No	No	No	No	No	No	No	No	No	No	No	No	No	No	No	Yes	Yes	No	80	36.3	36	165	93	6.5	Blood-based test by nurse
517	Yes	36-45	Parirenyatwa Hospital	No	No	No	No	No	No	No	No	No	No					No	Yes	Negative		No	No	No	No	No	No	No	No	No	No	No	No	No	No	No	No	No	No	No		Yes	98	36	27.1	163	97	5.2	Blood-based test by nurse
518	Yes	26-35	Parirenyatwa Hospital	No	No	No	No	No	No	No	No	No	No					No	Yes	Negative		No	No	No	No	No	No	No	No	No	No	No	No	No	No	No	No	No	No	Yes	Yes	Yes	95	36.4	21.1	108	77	5.2	Blood-based test by nurse
519	Yes	36-45	Parirenyatwa Hospital	No	No	No	No	No	No	No	No	No	No					No	Yes	Negative		No	No	No	No	No	No	No	No	No	No	No	No	No	No	No	No	No	No	No		No	96	35.7	23.1	129	83	6	Blood-based test by nurse
520	Yes	46+	Parirenyatwa Hospital	Yes	Yes	Yes	No	No	No	No	No	No	No	No	No	Yes	No	No	Yes	Negative		No	No	No	No	No	No	No	No	No	No	No	No	No	No	No	No	No	No	No		Yes	94	36.3	38.8	111	78	5.7	HIV testing not done
521	Yes	36-45	Parirenyatwa Hospital	No	No	No	No	No	No	No	No	No	No					No	Yes	Negative		No	No	No	No	No	No	No	No	No	No	No	No	No	No	No	No	No	No	No		Yes	95	37.1	28.2	109	83	5.6	Blood-based test by nurse
522	Yes	26-35	Parirenyatwa Hospital	No	No	No	No	No	No	No	No	No	No					No	Yes	Negative		No	No	No	No	No	No	No	No	No	No	No	No	No	No	No	No	No	No	No		No	96	37.3	34.6	132	97	5.4	HIV testing not done
523	Yes	36-45	Parirenyatwa Hospital	No	No	No	No	No	No	No	No	No	No					No	Yes	Negative		No	No	No	No	No	No	No	No	No	No	No	No	No	No	No	No	No	No	No		No	96	36.8	32.8	115	90	5.8	Blood-based test by nurse
524	Yes	46+	Parirenyatwa Hospital	Yes	No	No	Yes	No	No	No	No	No	No	No	Yes	No	No	No	Yes	Positive	Yes	No	No	No	No	No	No	No	No	No	No	No	No	No	No	No	No	No	No	No		Yes	86	36.7	22.1	117	78	6	HIV testing not done
525	Yes	46+	Parirenyatwa Hospital	Yes	No	Yes	No	No	No	No	No	No	No	No	No	Yes	No	No	Yes	Negative		No	No	No	No	No	No	No	Yes	No	No	No	No	Yes	No	No	No	No	No	No		Yes	96	36.6	29.8	142	84	5.5	Blood-based test by nurse
526	Yes	46+	Parirenyatwa Hospital	Yes	No	Yes	No	No	No	No	No	No	No	No	No	Yes	No	No	Yes	Negative		No	No	No	No	No	No	No	No	No	No	No	No	No	No	No	No	No	No	Yes	Yes	Yes	96	37	34.5	115	78	6.2	Blood-based test by nurse
527	Yes	46+	Parirenyatwa Hospital	No	No	No	No	No	No	No	No	No	No					No	Yes	Negative		No	No	No	No	No	No	No	No	No	No	No	No	No	No	No	No	No	No	No		Yes	91	36	23.5	124	80	5.8	Blood-based test by nurse
528	Yes	36-45	Parirenyatwa Hospital	No	No	No	No	No	No	No	No	No	No					No	Yes	Negative		No	No	No	No	No	No	No	No	No	No	No	No	No	No	No	No	No	No	No		No	90	36.6	35.8	123	78	6.2	Blood-based test by nurse
529	Yes	26-35	Parirenyatwa Hospital	No	No	No	No	No	No	No	No	No	No					No	Yes	Negative		No	No	No	No	No	No	No	No	No	No	No	No	No	No	No	No	No	No	No		No	96	37.4	21.5	159	65	5	Blood-based test by nurse
530	Yes	36-45	Parirenyatwa Hospital	No	No	No	No	No	No	No	No	No	No					No	Yes	Negative		No	No	No	No	No	No	No	No	No	No	No	No	No	No	No	No	No	No	No		No	93	36.2	24.1	116	84	5.5	Blood-based test by nurse
531	Yes	36-45	Parirenyatwa Hospital	No	No	No	No	No	No	No	No	No	No					No	Yes	Negative		No	Yes	No	No	No	No	No	No	No	No	No	No	Yes	No	Yes	No	No	No	No		Yes	97	34.6	26	147	88	5.7	Blood-based test by nurse
532	Yes	36-45	Parirenyatwa Hospital	No	No	No	No	No	No	No	No	No	No					No	Yes	Negative		No	No	No	No	No	No	No	No	No	No	No	No	No	No	No	No	No	No	No		Yes	97	36.5	28.3	119	75	6.7	HIV testing not done
533	Yes	46+	Parirenyatwa Hospital	Yes	No	Yes	No	No	No	No	No	No	No	No	No	Yes	No	No	Yes	Negative		Yes	Yes	No	No	No	Yes	No	No	No	No	Yes	No	Yes	No	No	No	No	No	No		Yes	96	37.1	22.5	144	102	7.2	Blood-based test by nurse
534	Yes	46+	Parirenyatwa Hospital	Yes	No	No	No	No	No	No	No	No	No	No	No	No	No	No	Yes	Negative		No	No	No	No	Yes	No	No	No	No	No	Yes	No	Yes	Yes	No	No	No	No	No		Yes	92	36.6	25.7	113	77	6.1	Blood-based test by nurse
535	Yes	46+	Parirenyatwa Hospital	Yes	No	No	Yes	No	No	No	No	No	No	No	Yes	No	No	No	Yes	Positive	Yes	Yes	No	No	No	No	No	No	Yes	No	No	No	No	No	No	No	No	No	No	Yes	Yes	Yes	97	36.6	32	133	90	6.8	HIV testing not done
536	Yes	36-45	Parirenyatwa Hospital	Yes	No	No	Yes	No	No	No	No	No	No	No	Yes	No	No	No	Yes	Positive	Yes	No	No	No	No	No	No	No	No	No	No	No	No	No	No	No	No	No	No	No		No	98	36.6	29.6	124	84	5.2	HIV testing not done
537	Yes	18-25	Parirenyatwa Hospital	No	No	No	No	No	No	No	No	No	No					No	Yes	Negative		No	No	No	No	No	No	No	No	No	No	No	No	No	No	No	No	No	No	No		No	96	36.4	32.5	134	95	6.2	Blood-based test by nurse
538	Yes	26-35	Parirenyatwa Hospital	No	No	No	No	No	No	No	No	No	No					No	Yes	Negative		No	No	No	No	No	No	No	No	No	No	No	No	No	No	No	No	No	No	No		Yes	96	37.4	20.4	150	112	5.1	Blood-based test by nurse
539	Yes	18-25	Parirenyatwa Hospital	No	No	No	No	No	No	No	No	No	No					No	Yes	Negative		No	No	No	No	No	No	No	No	No	No	No	No	No	No	No	No	No	No	No		No	96	36.4	26.7	150	79	5.7	Blood-based test by nurse
540	Yes	18-25	Parirenyatwa Hospital	No	No	No	No	No	No	No	No	No	No					No	Yes	Negative		No	No	No	No	No	No	No	No	No	No	No	No	No	No	No	No	No	No	No		Yes	95	37	24	117	85		HIV testing not done
541	Yes	36-45	Parirenyatwa Hospital	No	No	No	No	No	No	No	No	No	No					No	Yes	Negative		No	No	No	No	No	No	No	No	No	No	No	No	Yes	No	No	No	No	No	No		Yes	97	37.2	32.2	127	95	5.6	HIV testing not done
542	Yes	36-45	Parirenyatwa Hospital	Yes	No	Yes	No	No	No	No	No	No	No	No	No	Yes	No	No	Yes	Negative		No	No	No	No	No	No	No	No	No	No	No	No	No	No	No	No	No	No	Yes	Yes	Yes	98	36.8	29.9	138	95	6.3	Blood-based test by nurse
543	Yes	18-25	Parirenyatwa Hospital	No	No	No	No	No	No	No	No	No	No					No	Yes	Negative		No	No	No	No	No	No	No	No	No	No	No	No	No	No	No	No	No	No	No		No	96	37.4	28.2	95	73	5.4	Blood-based test by nurse
544	Yes	36-45	Parirenyatwa Hospital	No	No	No	No	No	No	No	No	No	No					No	No			No	No	No	No	No	No	No	Yes	No	No	No	No	No	Yes	No	No	No	No	No		Yes	97	35.9	22.9	129	86	6.8	HIV testing not done
545	Yes	36-45	Parirenyatwa Hospital	No	No	No	No	No	No	No	No	No	No					No	Yes	Negative		No	No	No	No	No	No	No	No	No	No	No	No	No	No	No	No	No	No	No		Yes	98	36.3	32	113	71	5.2	Blood-based test by nurse
546	Yes	18-25	Parirenyatwa Hospital	No	No	No	No	No	No	No	No	No	No					No	Yes	Negative		No	No	No	No	No	No	No	No	No	No	No	No	No	No	No	No	No	No	No		No	96	36	20.1	122	80	5.8	Blood-based test by nurse
547	Yes	36-45	Parirenyatwa Hospital	No	No	No	No	No	No	No	No	No	No					No	Yes	Negative		No	No	No	No	No	No	No	No	No	No	No	No	No	No	No	No	No	No	No		No	97	35.8	23.2	115	79		Blood-based test by nurse
548	Yes	36-45	Parirenyatwa Hospital	No	No	No	No	No	No	No	No	No	No					No	Yes	Negative		No	No	No	No	No	No	No	No	No	No	No	No	No	No	No	No	No	No	No		Yes	97	36.4	46	121	84	7.6	Blood-based test by nurse
549	Yes	46+	Parirenyatwa Hospital	No	No	No	No	No	No	No	No	No	No					No	Yes	Negative		No	No	No	No	No	No	No	No	No	No	No	No	No	No	No	No	No	No	No		Yes	92	36.2	34	161	114	5.3	HIV testing not done
550	Yes	36-45	Parirenyatwa Hospital	No	No	No	No	No	No	No	No	No	No					No	Yes	Negative		No	No	No	No	No	No	No	No	No	No	No	No	No	No	No	No	No	No	No		No	96	36	28	142	89	5.5	HIV testing not done
551	Yes	26-35	Parirenyatwa Hospital	No	No	No	No	No	No	No	No	No	No					No	Yes	Negative		No	No	No	No	No	No	No	No	No	No	No	No	No	No	No	No	No	No	No		Yes	98	37.4	47.7	117	82	6	Blood-based test by nurse
552	Yes	26-35	Parirenyatwa Hospital	No	No	No	No	No	No	No	No	No	No					No	No			No	No	No	No	No	No	No	No	No	No	No	No	No	No	No	No	No	No	No		Yes	87	36.4	20	114	77	6.1	Blood-based test by nurse
553	Yes	26-35	Parirenyatwa Hospital	No	No	No	No	No	No	No	No	No	No					No	Yes	Negative		No	No	No	No	No	No	No	Yes	No	No	No	No	No	No	Yes	No	No	No	No		Yes	94	35.7	32.4	142	90	6.3	Blood-based test by nurse
554	Yes	26-35	Parirenyatwa Hospital	No	No	No	No	No	No	No	No	No	No					No	Yes	Negative		No	No	No	No	No	No	No	No	No	No	No	No	No	No	No	No	No	No	No		Yes	96	36	29	119	82	6.1	HIV testing not done
555	Yes	46+	Parirenyatwa Hospital	Yes	No	No	Yes	No	No	No	No	No	No	No	Yes	No	No	No	Yes	Positive	Yes	No	No	No	No	No	No	No	No	No	No	No	No	No	No	Yes	No	No	No	Yes	No	Yes	96	36.4	24.9	135	95	5	HIV testing not done
556	Yes	36-45	Parirenyatwa Hospital	No	No	No	No	No	No	No	No	No	No					No	Yes	Negative		Yes	No	No	No	Yes	No	No	No	No	No	No	No	Yes	No	No	No	No	No	No		Yes	89	36.9	29.6	109	75	6.4	Blood-based test by nurse
557	Yes	26-35	Parirenyatwa Hospital	No	No	No	No	No	No	No	No	No	No					No	Yes	Negative		No	No	No	No	No	No	No	No	No	No	No	No	No	No	No	No	No	No	No		Yes	98	36.7	30.7	103	64	5.8	Blood-based test by nurse
558	Yes	26-35	Parirenyatwa Hospital	No	No	No	No	No	No	No	No	No	No					No	Yes	Negative		No	No	No	No	No	No	No	No	No	No	No	No	No	Yes	No	No	No	No	No		Yes	96	36.7	19.3	118	81		HIV testing not done
559	Yes	36-45	Parirenyatwa Hospital	No	No	No	No	No	No	No	No	No	No					No	Yes	Negative		No	No	No	No	No	No	No	No	No	No	No	No	No	No	No	No	No	No	No		Yes	84	36.4	31.5	124	87	6.1	HIV testing not done
560	Yes	36-45	Parirenyatwa Hospital	No	No	No	No	No	No	No	No	No	No					No	Yes	Negative		No	No	No	No	No	No	No	No	No	No	No	No	No	No	No	No	No	No	No		No	91	36	35.9	125	84	5.1	Blood-based test by nurse
561	Yes	36-45	Parirenyatwa Hospital	Yes	No	No	Yes	No	No	No	No	No	No	No	Yes	No	No	No	Yes	Positive	Yes	No	No	No	No	No	No	No	No	No	No	No	No	No	No	No	No	No	No	No		Yes	95	36.5	31.2	109	75	6.6	HIV testing not done
562	Yes	26-35	Parirenyatwa Hospital	No	No	No	No	No	No	No	No	No	No					No	Yes	Negative		No	No	No	No	No	No	No	No	No	No	No	No	No	No	No	No	No	No	No		No	100	36	22.3	139	74	5.1	HIV testing not done
563	Yes	36-45	Parirenyatwa Hospital	Yes	No	Yes	No	No	No	No	No	No	No	No	No	Yes	No	No	Yes	Negative		No	No	No	No	No	No	No	No	No	No	No	No	No	No	No	No	No	No	No		Yes	94	35.7	22.5	122	85	5	Blood-based test by nurse
564	Yes	36-45	Parirenyatwa Hospital	No	No	No	No	No	No	No	No	No	No					No	Yes	Negative		No	No	No	No	No	No	No	No	No	No	No	No	No	No	No	No	No	No	No		No	97	36.2	32	120	73	4.9	Blood-based test by nurse
565	Yes	18-25	Parirenyatwa Hospital	No	No	No	No	No	No	No	No	No	No					No	Yes	Negative		No	No	No	No	No	No	No	No	No	No	No	No	No	No	No	No	No	No	No		No	98	36.4	22.7	137	89	7.8	HIV testing not done
566	Yes	36-45	Parirenyatwa Hospital	No	No	No	No	No	No	No	No	No	No					No	Yes	Negative		Yes	No	No	No	No	No	No	No	No	No	Yes	No	Yes	No	No	No	No	No	No		Yes	94	36.4	26.7	93	68	5.9	Blood-based test by nurse
567	Yes	36-45	Parirenyatwa Hospital	No	No	No	No	No	No	No	No	No	No					No	Yes	Negative		No	No	No	No	No	No	No	No	No	No	No	No	No	No	No	No	No	No	Yes	Yes	Yes	93	36	32.7	150	92	5.3	Blood-based test by nurse
568	Yes	26-35	Parirenyatwa Hospital	No	No	No	No	No	No	No	No	No	No					No	Yes	Negative		No	No	No	No	No	No	No	No	No	No	No	No	No	No	No	No	No	No	No		No	96	35.7	19.3	107	75	6.1	HIV testing not done
569	Yes	46+	Parirenyatwa Hospital	Yes	Yes	Yes	No	No	No	No	No	No	No	No	No	Yes	Yes	No	Yes	Negative		No	No	No	No	No	No	No	No	No	No	No	No	No	No	No	No	No	No	No		Yes	95	36.8	28.1	158	107	11.6	Blood-based test by nurse
570	Yes	36-45	Parirenyatwa Hospital	No	No	No	No	No	No	No	No	No	No					No	Yes	Negative		No	No	No	No	No	No	No	No	No	No	No	No	No	No	No	No	No	No	No		Yes	96	37.1	26.9	122	84	5.7	OMT for offsite testing
571	Yes	36-45	Parirenyatwa Hospital	No	No	No	No	No	No	No	No	No	No					No	No			No	No	No	No	No	No	No	No	No	Yes	No	No	No	No	No	No	No	No	No		Yes	99	36.9	20.6	128	87	6.3	Blood-based test by nurse
572	Yes	36-45	Parirenyatwa Hospital	No	No	No	No	No	No	No	No	No	No					No	Yes	Negative		No	No	No	No	No	No	No	No	No	No	No	No	No	No	No	No	No	No	No		No	95	36.5	29.3	131	90	5	HIV testing not done
573	Yes	18-25	Parirenyatwa Hospital	No	No	No	No	No	No	No	No	No	No					No	Yes	Negative		No	No	No	No	No	No	No	No	No	No	No	No	No	No	No	No	No	No	No		No	97	36.6	23.1	117	78	5.8	OMT for offsite testing
574	Yes	26-35	Parirenyatwa Hospital	No	No	No	No	No	No	No	No	No	No					No	Yes	Negative		No	No	No	No	No	No	No	No	No	No	No	No	No	No	No	No	No	No	No		No	96	36.7	27.3	135	88	5.6	HIV testing not done
575	Yes	46+	Parirenyatwa Hospital	No	No	No	No	No	No	No	No	No	No					No	Yes	Negative		No	No	No	No	No	No	No	No	No	No	No	No	No	No	No	No	No	No	No		Yes	93	36.2	25.8	134	93	5.2	HIV testing not done
576	Yes	46+	Parirenyatwa Hospital	Yes	No	No	Yes	No	No	No	No	No	No	No	Yes	No	No	No	Yes	Positive	Yes	No	No	No	No	No	No	No	No	No	No	No	No	No	No	No	No	No	No	No		Yes	92	36	26.4	116	76	5.5	HIV testing not done
577	Yes	18-25	Parirenyatwa Hospital	No	No	No	No	No	No	No	No	No	No					No	Yes	Negative		No	No	No	No	No	No	No	No	No	No	No	No	No	No	No	No	No	No	No		No	99	36.7	21.7	108	75		Blood-based test by nurse
578	Yes	26-35	Parirenyatwa Hospital	No	No	No	No	No	No	No	No	No	No					Yes	Yes	Negative		No	No	No	No	No	No	No	No	No	No	No	No	No	No	No	No	No	No	No		No	95	36.2	19.4	119	80	5.3	HIV testing not done
579	Yes	46+	Parirenyatwa Hospital	Yes	No	No	No	No	Yes	No	No	No	No	No	No	No	No	No	Yes	Negative		No	No	No	No	No	No	No	No	No	No	Yes	No	Yes	No	No	No	No	No	No		Yes	95	36.5	32.5	137	96	5.4	Blood-based test by nurse
580	Yes	26-35	Parirenyatwa Hospital	No	No	No	No	No	No	No	No	No	No					No	Yes	Negative		No	No	No	No	No	No	No	No	No	No	No	No	No	No	No	No	No	No	No		No	90	36.7	35.1	123	86	6.4	Blood-based test by nurse
581	Yes	26-35	Parirenyatwa Hospital	No	No	No	No	No	No	No	No	No	No					No	Yes	Negative		No	No	No	No	No	No	No	No	No	Yes	No	No	Yes	Yes	No	No	No	No	No		Yes	97	36.7	28.5	127	80	5.7	HIV testing not done
582	Yes	46+	Parirenyatwa Hospital	Yes	No	No	Yes	No	No	No	No	No	No	No	Yes	No	No	Yes	Yes	Positive	Yes	No	No	No	No	No	No	No	No	No	No	No	No	No	No	No	No	No	No	No		No	92	36	19.5	106	71	5	HIV testing not done
583	Yes	18-25	Parirenyatwa Hospital	No	No	No	No	No	No	No	No	No	No					No	Yes	Negative		No	No	No	No	No	No	No	No	No	No	No	No	No	No	No	No	No	No	No		No	97	36.5	22	107	78	5.8	HIV testing not done
584	Yes	36-45	Parirenyatwa Hospital	No	No	No	No	No	No	No	No	No	No					No	Yes	Negative		No	No	No	No	No	No	No	No	No	No	No	No	No	No	No	No	No	No	No		No	98	36.8	25.5	132	101	6	Blood-based test by nurse
585	Yes	36-45	Parirenyatwa Hospital	No	No	No	No	No	No	No	No	No	No					No	Yes	Negative		No	No	No	No	No	No	No	No	No	No	No	No	No	No	No	No	No	No	No		Yes	94	36.5	27.1	142	80	6.5	Blood-based test by nurse
586	Yes	46+	Parirenyatwa Hospital	No	No	No	No	No	No	No	No	No	No					No	Yes	Negative		No	No	No	No	No	No	No	No	No	No	No	No	No	No	No	No	No	No	No		No	95	36.6	18.9	102	76	6.6	HIV testing not done
587	Yes	26-35	Parirenyatwa Hospital	No	No	No	No	No	No	No	No	No	No					No	Yes	Negative		No	No	No	No	No	No	No	No	No	No	No	No	No	No	No	No	No	No	No		No	95	37	30.7	118	79	5.2	Blood-based test by nurse
588	Yes	26-35	Parirenyatwa Hospital	No	No	No	No	No	No	No	No	No	No					No	Yes	Negative		No	No	No	No	No	No	No	No	No	No	No	No	No	No	No	No	No	No	No		Yes	97	37.2	38.8	102	77	6.3	HIV testing not done
589	Yes	36-45	Parirenyatwa Hospital	No	No	No	No	No	No	No	No	No	No					No	Yes	Negative		No	No	No	No	No	No	No	No	No	No	No	No	No	No	No	No	No	No	No		Yes	98	36.9	35.5	136	98	5.8	HIV testing not done
590	Yes	26-35	Parirenyatwa Hospital	No	No	No	No	No	No	No	No	No	No					No	Yes	Negative		No	No	No	No	No	No	No	No	No	No	No	No	No	No	No	No	No	No	No		Yes	96	36.6	29.5	113	76	5.8	Blood-based test by nurse
591	Yes	46+	Parirenyatwa Hospital	Yes	No	No	Yes	No	No	No	No	No	No	No	Yes	No	No	No	Yes	Positive	Yes	No	No	No	No	No	No	No	No	No	No	No	No	No	No	No	No	No	No	No		No	95	36.8	30.6	138	84	6.2	HIV testing not done
592	Yes	36-45	Parirenyatwa Hospital	No	No	No	No	No	No	No	No	No	No					No	Yes	Negative		No	No	No	No	No	No	No	No	No	No	No	No	No	No	No	No	No	No	No		Yes	97	37	19.3	107	70	5.6	HIV testing not done
593	Yes	26-35	Parirenyatwa Hospital	No	No	No	No	No	No	No	No	No	No					No	Yes	Negative		No	No	No	No	No	No	No	No	No	No	No	No	No	No	No	No	No	No	No		Yes	96	36.2	26.9	103	76	6.3	HIV testing not done
594	Yes	36-45	Parirenyatwa Hospital	No	No	No	No	No	No	No	No	No	No					No	Yes	Negative		No	No	No	No	No	No	No	No	No	No	No	No	No	No	No	No	No	No	No		No	94	36.6	42	112	87	6.7	Blood-based test by nurse
595	Yes	26-35	Parirenyatwa Hospital	No	No	No	No	No	No	No	No	No	No					No	Yes	Negative		No	No	No	No	No	No	No	No	No	No	No	No	No	No	No	No	No	No	No		No	99	36.6	19.2	133	80	5.7	HIV testing not done
596	Yes	46+	Parirenyatwa Hospital	Yes	No	Yes	No	No	No	No	No	No	No	No	No	Yes	No	No	Yes	Negative		No	No	No	No	No	No	No	No	No	No	No	No	No	No	No	No	No	No	No		Yes	97	36.2	30.1	138	93	6.4	HIV testing not done
597	Yes	18-25	Parirenyatwa Hospital	No	No	No	No	No	No	No	No	No	No					No	Yes	Negative		No	No	No	No	No	No	No	No	No	No	No	No	No	No	No	No	No	No	No		No	95	37.2	27	117	64	5.8	HIV testing not done
598	Yes	18-25	Parirenyatwa Hospital	No	No	No	No	No	No	No	No	No	No					No	Yes	Negative		No	No	No	No	No	No	No	No	No	No	No	No	No	No	No	No	No	No	No		Yes	96	36.7	22	120	79	5.5	Blood-based test by nurse
599	Yes	36-45	Parirenyatwa Hospital	Yes	No	Yes	No	No	No	No	No	No	No	No	No	Yes	No	No	Yes	Negative		No	No	No	No	No	No	No	No	No	No	No	No	No	No	No	No	No	No	No		Yes	93	37	34	161	110	6.1	Blood-based test by nurse
600	Yes	36-45	Parirenyatwa Hospital	No	No	No	No	No	No	No	No	No	No					No	Yes	Negative		No	No	No	No	No	No	No	No	No	Yes	Yes	No	No	No	No	No	No	No	No		Yes	97	36.7	25.6	132	71	5.2	Blood-based test by nurse
601	Yes	46+	Parirenyatwa Hospital	Yes	No	No	Yes	No	No	No	No	No	No		Yes			No	Yes	Positive	Yes	No	No	No	No	No	No	No	No	No	No	No	No	No	No	No	No	No	No	No		Yes	96	36.5	24.7	111	73	5.6	HIV testing not done
602	Yes	26-35	Parirenyatwa Hospital	No	No	No	No	No	No	No	No	No	No					No	Yes	Negative		No	No	No	No	No	No	No	No	No	No	No	No	No	No	No	No	No	No	No		No	93	37	26.2	119	81	6	Blood-based test by nurse
603	Yes	36-45	Parirenyatwa Hospital	Yes	No	No	Yes	No	No	No	No	No	No	No	Yes	No	No	No	Yes	Positive	Yes	No	No	No	No	No	No	No	No	No	No	No	No	No	No	No	No	No	No	Yes	No	Yes	94	37.2	28.4	117	89	5.5	HIV testing not done
604	Yes	36-45	Parirenyatwa Hospital	Yes	No	No	No	No	Yes	No	No	No	No	No	No	No	No	No	Yes	Negative		Yes	No	No	No	No	No	No	No	No	Yes	Yes	No	Yes	No	No	No	No	No	No		Yes	93	36.3	37.6	127	95	5.1	HIV testing not done
605	Yes	36-45	Parirenyatwa Hospital	Yes	No	No	No	No	Yes	No	No	No	No	No	No	No	No	No	Yes	Negative		No	No	No	No	No	No	No	No	No	No	No	No	No	No	No	No	No	No	No		Yes	94	36.3	26.6	98	69	5.5	Blood-based test by nurse
606	Yes	36-45	Parirenyatwa Hospital	No	No	No	No	No	No	No	No	No	No					No	Yes	Negative		No	No	No	No	No	No	No	No	No	No	No	No	No	No	No	No	No	No	No		No	94	36.2	26.6	135	87	6	Blood-based test by nurse
607	Yes	26-35	Parirenyatwa Hospital	No	No	No	No	No	No	No	No	No	No					No	Yes	Negative		No	No	No	No	No	No	No	No	No	No	No	No	No	No	No	No	No	No	No		Yes	91	36.6	31.2	136	73	5.9	HIV testing not done
608	Yes	26-35	Parirenyatwa Hospital	Yes	Yes	No	No	No	No	No	No	No	No	No	No	No	Yes	No	Yes	Negative		No	No	No	No	No	No	No	No	No	No	No	No	No	No	No	No	No	No	No		Yes	94	36	28.7	109	77	7.1	Blood-based test by nurse
609	Yes	36-45	Parirenyatwa Hospital	Yes	No	Yes	No	No	No	No	No	No	No	No	No	Yes	No	No	Yes	Negative		No	No	No	No	No	No	No	No	No	No	No	No	No	No	No	No	No	No	No		Yes	94	36.8	33.2	151	103	6.2	HIV testing not done
610	Yes	36-45	Parirenyatwa Hospital	Yes	No	No	No	No	No	No	No	No	Yes	No	No	No	No	No	Yes	Negative		Yes	No	No	No	No	No	No	No	No	No	No	No	Yes	Yes	No	No	No	No	No		Yes	95	36.2	24	90	71	5	HIV testing not done
611	Yes	26-35	Parirenyatwa Hospital	No	No	No	No	No	No	No	No	No	No					No	Yes	Negative		No	No	No	No	No	No	No	No	No	No	No	No	No	No	No	No	No	No	No		Yes	97	36.8	25.5	112	79	5.8	Blood-based test by nurse
612	Yes	36-45	Parirenyatwa Hospital	No	No	No	No	No	No	No	No	No	No					No	Yes	Negative		No	No	No	No	No	No	No	No	No	No	No	No	No	No	No	No	No	No	No		Yes	96	36	22.6	122	66	6.2	HIV testing not done
613	Yes	46+	Parirenyatwa Hospital	No	No	No	No	No	No	No	No	No	No					No	Do not want to answer			No	No	No	No	No	No	No	No	No	No	No	No	No	No	No	No	No	No	No		Yes	95	36.9	33.7	133	90	5.8	HIV testing not done
614	Yes	46+	Parirenyatwa Hospital	No	No	No	No	No	No	No	No	No	No					Yes	Yes	Negative		No	No	No	No	No	No	No	No	No	No	No	No	No	No	No	No	No	No	No		Yes	94	36.5	24.2	125	82	5.7	Blood-based test by nurse
615	Yes	36-45	Parirenyatwa Hospital	No	No	No	No	No	No	No	No	No	No					No	Yes	Negative		No	No	No	No	No	No	No	No	No	No	No	No	No	No	No	No	No	No	No		Yes	94	37	26.4	128	90	6.2	Blood-based test by nurse
616	Yes	18-25	Parirenyatwa Hospital	No	No	No	No	No	No	No	No	No	No					No	Yes	Negative		No	No	No	No	No	No	No	No	No	No	No	No	No	No	No	No	No	No	No		Yes	93	36.9	23	119	77	6	Blood-based test by nurse
617	Yes	36-45	Parirenyatwa Hospital	No	No	No	No	No	No	No	No	No	No					No	Yes	Negative		No	No	No	No	No	No	No	No	No	No	No	No	No	No	No	No	No	No	No		Yes	93	36.4	35.7	100	74	6.3	Blood-based test by nurse
618	Yes	26-35	Parirenyatwa Hospital	Yes	No	No	No	No	No	No	No	No	Yes	No	No	No	No	No	Yes	Negative		No	No	No	No	No	No	No	No	No	Yes	No	No	No	No	Yes	No	No	No	No		Yes	95	37	19.4	120	84	5.8	Blood-based test by nurse
619	Yes	26-35	Parirenyatwa Hospital	No	No	No	No	No	No	No	No	No	No					No	Yes	Negative		Yes	Yes	No	No	Yes	No	Yes	No	No	No	Yes	Yes	Yes	No	Yes	No	No	No	No		No	93	37.5	33.8	149	95	6.6	Blood-based test by nurse
620	Yes	36-45	Parirenyatwa Hospital	No	No	No	No	No	No	No	No	No	No					No	Yes	Negative		No	No	No	No	No	No	No	No	No	No	No	No	No	No	No	No	No	No	No		No	96	36.4	18.1	160	102	11.6	HIV testing not done
621	Yes	18-25	Parirenyatwa Hospital	No	No	No	No	No	No	No	No	No	No					No	Yes	Negative		No	No	No	No	No	No	No	No	No	No	No	No	No	No	No	No	No	No	No		Yes	97	37	20.5	101	67	5.2	Blood-based test by nurse
622	Yes	26-35	Parirenyatwa Hospital	Yes	No	No	Yes	No	No	No	No	No	No	No	Yes	No	No	No	Yes	Positive	Yes	No	No	No	No	No	No	No	No	No	No	No	No	No	No	No	No	No	No	No		No	96	37	19.1	126	78	5.7	HIV testing not done
623	Yes	36-45	Parirenyatwa Hospital	Yes	No	No	Yes	No	No	No	No	No	No		Yes			No	Yes	Positive	Yes	No	No	No	No	No	No	No	No	No	No	No	No	No	No	No	No	No	No	No		No	93	36.7	26.9	157	92	5.9	HIV testing not done
624	Yes	26-35	Parirenyatwa Hospital	No	No	No	No	No	No	No	No	No	No					No	Yes	Negative		No	No	No	No	No	No	No	No	No	No	No	No	No	No	No	No	No	No	No		Yes	97	36.7	23.1	109	69	5.4	Blood-based test by nurse
625	Yes	36-45	Parirenyatwa Hospital	No	No	No	No	No	No	No	No	No	No					No	Yes	Negative		No	No	No	No	No	No	No	No	No	No	No	No	No	No	No	No	No	No	No		Yes	94	37	21.8	122	81	5.5	HIV testing not done
626	Yes	36-45	Parirenyatwa Hospital	No	No	No	No	No	No	No	No	No	No					No	Yes	Negative		No	No	No	No	Yes	No	No	No	No	No	No	No	No	No	No	No	No	No	No		Yes	95	37.5	22.9	112	74	6	Blood-based test by nurse
627	Yes	36-45	Parirenyatwa Hospital	No	No	No	No	No	No	No	No	No	No					No	Yes	Negative		No	No	No	No	No	No	No	No	No	No	No	No	No	No	No	No	No	No	No		Yes	95	36	24.8	123	82	6.1	HIV testing not done
628	Yes	46+	Parirenyatwa Hospital	Yes	No	Yes	No	No	No	No	No	No	No	No	No	Yes	No	No	Yes	Negative		No	No	No	No	No	No	No	No	No	No	No	No	No	No	No	No	No	No	No		Yes	92	36.5	20	161	95	6.2	Blood-based test by nurse
629	Yes	26-35	Parirenyatwa Hospital	No	No	No	No	No	No	No	No	No	No					No	Yes	Negative		No	No	No	No	No	No	No	No	No	No	No	No	No	No	No	No	No	No	No		Yes	94	36.5	24.1	130	85	6.7	Blood-based test by nurse
630	Yes	36-45	Parirenyatwa Hospital	Yes	No	No	Yes	No	No	No	No	No	No		Yes			No	Yes	Positive	Yes	No	No	No	No	No	No	No	No	No	No	No	No	No	No	No	No	No	No	No		Yes	98	37.6	20.8	121	81	5.3	HIV testing not done
631	Yes	36-45	Parirenyatwa Hospital	No	No	No	No	No	No	No	No	No	No					No	Yes	Negative		No	No	No	No	No	No	No	No	No	No	No	No	No	No	No	No	No	No	No		Yes	90	36.2	27.3	148	82	7.9	Blood-based test by nurse
632	Yes	36-45	Parirenyatwa Hospital	Yes	No	No	No	No	Yes	No	No	No	No	No	No	No	No	No	Yes	Negative		No	No	No	No	No	No	No	No	No	Yes	No	No	Yes	No	No	No	No	No	Yes	No	Yes	94	36.6	39.6	125	82	6	Blood-based test by nurse
633	Yes	36-45	Parirenyatwa Hospital	No	No	No	No	No	No	No	No	No	No					No	Yes	Negative		No	No	No	No	No	No	No	No	No	No	No	No	No	No	No	No	No	No	No		No	97	36	23.9	113	75		Blood-based test by nurse
634	Yes	18-25	Parirenyatwa Hospital	No	No	No	No	No	No	No	No	No	No					No	No			No	No	No	No	No	No	No	No	No	No	No	No	No	No	No	No	No	No	No		Yes	96	36.8	29.1	132	93	6.5	HIV testing not done
635	Yes	36-45	Parirenyatwa Hospital	No	No	No	No	No	No	No	No	No	No					No	Yes	Negative		No	No	No	No	No	No	No	No	No	No	No	No	No	No	No	No	No	No	No		No	97	36.8	38.5	135	100	6	Blood-based test by nurse
636	Yes	18-25	Parirenyatwa Hospital	No	No	No	No	No	No	No	No	No	No					No	Yes	Negative		No	No	No	No	No	No	No	No	No	No	No	No	No	No	No	No	No	No	No		No	95	37.2	24.7	107	75	6.6	Blood-based test by nurse
637	Yes	26-35	Parirenyatwa Hospital	No	No	No	No	No	No	No	No	No	No					No	Yes	Negative		No	No	No	No	No	No	No	No	No	No	No	No	No	No	No	No	No	No	No		Yes	94	37	33.5	145	90	6.2	Blood-based test by nurse
638	Yes	26-35	Parirenyatwa Hospital	No	No	No	No	No	No	No	No	No	No					No	Yes	Negative		No	No	No	No	No	No	No	No	No	No	No	No	No	No	No	No	No	No	No		Yes	93	37.2	34.6	138	86	6.3	Blood-based test by nurse
639	Yes	26-35	Parirenyatwa Hospital	No	No	No	No	No	No	No	No	No	No					No	Yes	Negative		No	No	No	No	Yes	No	No	No	No	No	No	No	No	No	No	No	No	No	No		No	95	38	22	114	70	6.2	Blood-based test by nurse
640	Yes	46+	Parirenyatwa Hospital	No	No	No	No	No	No	No	No	No	No					No	Yes	Negative		No	No	No	No	No	No	No	No	No	No	No	No	No	No	No	No	No	No	No		No	92	37.3	20	129	83	6.1	Blood-based test by nurse
641	Yes	46+	Parirenyatwa Hospital	No	No	No	No	No	No	No	No	No	No					No	Yes	Negative		No	No	No	No	No	No	No	No	No	No	No	No	No	No	No	No	No	No	No		Yes	95	36.2	28.6	159	90	5.3	HIV testing not done
642	Yes	36-45	Parirenyatwa Hospital	No	No	No	No	No	No	No	No	No	No					No	Yes	Negative		No	No	No	No	No	No	No	No	No	No	No	No	No	No	No	No	No	No	No		Yes	94	37	26.8	122	72	5.9	HIV testing not done
643	Yes	36-45	Parirenyatwa Hospital	No	No	No	No	No	No	No	No	No	No					No	Yes	Negative		No	No	No	No	No	No	No	No	No	No	No	No	No	No	No	No	No	No	No		No	97	37	21.6	137	87		Blood-based test by nurse
644	Yes	26-35	Parirenyatwa Hospital	No	No	No	No	No	No	No	No	No	No					No	Yes	Negative		No	No	No	No	No	No	No	No	No	No	No	No	No	No	No	No	No	No	No		Yes	95	37	29.6	123	77	5.8	Blood-based test by nurse
645	Yes	36-45	Parirenyatwa Hospital	No	No	No	No	No	No	No	No	No	No					No	Yes	Negative		No	No	No	No	No	No	No	No	No	No	No	No	No	No	No	No	No	No	No		Yes	97	37.3	23.7	120	77	6.3	Blood-based test by nurse
646	Yes	36-45	Parirenyatwa Hospital	No	No	No	No	No	No	No	No	No	No					No	Yes	Negative		No	No	No	No	No	No	No	No	No	No	No	No	No	No	No	No	No	No	No		Yes	93	36.3	31.6	139	88	6.1	Blood-based test by nurse
647	Yes	36-45	Parirenyatwa Hospital	Yes	No	No	No	No	Yes	No	No	No	No	No	No	No	No	No	Yes	Negative		No	No	No	No	No	No	No	No	No	No	No	No	No	No	No	No	No	No	No		Yes	95	36.4	27.7	126	89	5.4	Blood-based test by nurse
648	Yes	36-45	Parirenyatwa Hospital	No	No	No	No	No	No	No	No	No	No					No	Yes	Negative		No	No	No	No	No	No	No	No	No	No	No	No	No	No	No	No	No	No	No		No	97	37	27	191	105	7.3	Blood-based test by nurse
649	Yes	26-35	Parirenyatwa Hospital	No	No	No	No	No	No	No	No	No	No					No	Yes	Negative		No	No	No	No	No	No	No	No	No	No	No	No	No	No	No	No	No	No	No		Yes	95	37	24.2	133	95	5.5	Blood-based test by nurse
650	Yes	18-25	Parirenyatwa Hospital	No	No	No	No	No	No	No	No	No	No					No	Yes	Negative		No	No	No	No	No	No	No	No	No	No	No	No	No	No	No	No	No	No	No		No	96	37.2	19	124	94	6.2	Blood-based test by nurse
651	Yes	26-35	Parirenyatwa Hospital	Yes	No	No	No	No	Yes	No	No	No	No	No	No	No	No	No	Yes	Negative		No	No	No	No	No	No	No	No	No	No	No	No	No	No	No	No	No	No	No		Yes	98	36	26	112	81	5.6	Blood-based test by nurse
652	Yes	46+	Parirenyatwa Hospital	Yes	No	Yes	No	No	No	No	No	No	No	No	No	Yes	No	No	Yes	Negative		No	No	No	No	No	No	No	No	No	No	No	No	No	No	No	No	No	No	No		Yes	97	36.7	30.8	149	97	6.1	HIV testing not done
653	Yes	26-35	Parirenyatwa Hospital	No	No	No	No	No	No	No	No	No	No					No	Yes	Negative		No	No	No	No	No	No	No	No	No	No	No	No	No	No	No	No	No	No	No		No	97	36.6	28.3	128	86	5.3	Blood-based test by nurse
654	Yes	26-35	Parirenyatwa Hospital	No	No	No	No	No	No	No	No	No	No					No	Yes	Negative		No	No	No	No	No	No	No	No	No	No	No	No	No	No	No	No	No	No	No		Yes	97	36.9	29.8	118	84	5.1	Blood-based test by nurse
655	Yes	18-25	Parirenyatwa Hospital	No	No	No	No	No	No	No	No	No	No					No	No			No	No	No	No	No	No	No	No	No	No	No	No	No	No	No	No	No	No	No		Yes	97	37.1	16.8	118	91	6.4	HIV testing not done
656	Yes	26-35	Parirenyatwa Hospital	No	No	No	No	No	No	No	No	No	No					No	Yes	Negative		No	No	No	No	No	No	Yes	No	No	Yes	No	No	Yes	No	No	No	No	No	No		Yes	97	37	18.4	132	87	5	Blood-based test by nurse
657	Yes	26-35	Parirenyatwa Hospital	No	No	No	No	No	No	No	No	No	No					No	Yes	Negative		No	No	No	No	No	No	No	No	No	No	No	No	No	No	No	No	No	No	No		Yes	94	36.3	28.5	103	61	6.3	Blood-based test by nurse
658	Yes	26-35	Parirenyatwa Hospital	Yes	No	Yes	No	No	No	No	No	No	No	No	No	Yes	No	No	Yes	Negative		No	No	No	No	No	No	No	No	No	No	No	No	No	No	No	No	No	No	No		Yes	96	36.4	31.6	139	83	5.5	Blood-based test by nurse
659	Yes	18-25	Parirenyatwa Hospital	No	No	No	No	No	No	No	No	No	No					No	Yes	Negative		No	No	No	No	Yes	No	No	No	No	No	No	No	No	No	No	No	No	No	No		Yes	96	37.5	22.1	113	73	6.1	Blood-based test by nurse
660	Yes	36-45	Parirenyatwa Hospital	No	No	No	No	No	No	No	No	No	No					No	Yes	Negative		No	No	No	No	No	No	No	No	No	Yes	No	No	No	No	Yes	No	No	No	Yes	Yes	Yes	95	36	25.2	135	96	5.2	Blood-based test by nurse
661	Yes	18-25	Parirenyatwa Hospital	No	No	No	No	No	No	No	No	No	No					No	No			Yes	No	No	No	No	No	No	No	No	No	No	No	No	No	Yes	No	No	No	No		No	94	36.7	21.5	119	76	5.4	Blood-based test by nurse
662	Yes	36-45	Parirenyatwa Hospital	No	No	No	No	No	No	No	No	No	No					No	Yes	Negative		No	No	No	No	No	No	No	No	No	No	No	No	No	No	No	No	No	No	No		Yes	97	36.3	28.9	112	71	6.1	Blood-based test by nurse
663	Yes	26-35	Parirenyatwa Hospital	Yes	No	No	Yes	No	No	No	No	No	No	No	Yes	No	No	No	Yes	Positive	Yes	No	No	No	No	No	No	No	No	No	Yes	No	No	Yes	No	No	No	No	No	No		No	94	36.9	25.1	120	84	6.1	HIV testing not done
664	Yes	18-25	Parirenyatwa Hospital	No	No	No	No	No	No	No	No	No	No					No	Yes	Negative		No	No	No	No	No	No	No	No	No	No	No	No	No	No	No	No	No	No	No		Yes	90	37.2	37.8	118	74	5.9	Blood-based test by nurse
665	Yes	36-45	Parirenyatwa Hospital	Yes	No	No	Yes	No	No	No	No	No	No	No	Yes	No	No	No	Yes	Positive	Yes	No	No	No	No	No	No	No	No	No	No	No	No	No	No	No	No	No	No	Yes	No	Yes	98	36.4	25.4	154	105	5.8	HIV testing not done
666	Yes	36-45	Parirenyatwa Hospital	No	No	No	No	No	No	No	No	No	No					No	Yes	Negative		No	No	No	No	No	No	No	No	No	No	No	No	No	No	No	No	No	No	No		Yes	97	36.6	21.9	131	95	6	Blood-based test by nurse
667	Yes	18-25	Parirenyatwa Hospital	No	No	No	No	No	No	No	No	No	No					No	Yes	Negative		No	No	No	No	No	No	No	No	No	No	No	No	No	No	No	No	No	No	No		Yes	96	37.3	31.2	104	68	5.7	Blood-based test by nurse
668	Yes	26-35	Parirenyatwa Hospital	No	No	No	No	No	No	No	No	No	No					No	Yes	Negative		No	No	No	No	No	No	No	No	No	No	No	No	No	No	No	No	No	No	No		Yes	92	37.3	31.8	129	92	6.2	HIV testing not done
669	Yes	46+	Parirenyatwa Hospital	No	No	No	No	No	No	No	No	No	No					No	Yes	Negative		No	No	No	No	No	No	No	No	No	No	No	No	No	No	No	No	No	No	No		No	95	36.8	34.7	109	73	9.8	HIV testing not done
670	Yes	46+	Parirenyatwa Hospital	Yes	No	Yes	No	No	No	No	No	No	No	No	No	Yes	No	No	No			No	No	No	No	No	No	No	No	No	No	No	No	No	No	No	No	No	No	No		Yes	94	36.2	35.1	143	87	6.1	HIV testing not done
671	Yes	26-35	Parirenyatwa Hospital	Yes	Yes	No	No	No	No	No	No	No	No	No	No	No	Yes	No	Yes	Negative		No	No	No	No	No	No	No	No	No	No	No	No	No	No	No	No	No	No	No		Yes	96	36.5	31.6	125	81	6.2	HIV testing not done
672	Yes	26-35	Parirenyatwa Hospital	No	No	No	No	No	No	No	No	No	No					No	Yes	Negative		No	No	No	No	No	No	No	No	No	No	No	No	No	No	No	No	No	No	No		Yes	98	36.4	27.9	115	74	6.4	Blood-based test by nurse
673	Yes	18-25	Parirenyatwa Hospital	No	No	No	No	No	No	No	No	No	No					No	No			No	No	No	No	No	No	No	No	No	No	No	No	No	No	No	No	No	No	No		No	98	37	24.5	124	83	4.7	HIV testing not done
674	Yes	26-35	Parirenyatwa Hospital	No	No	No	No	No	No	No	No	No	No					No	Yes	Negative		No	No	No	No	No	No	No	No	No	No	No	No	No	No	No	No	No	No	No		Yes	93	36.8	21	133	95		HIV testing not done
675	Yes	18-25	Parirenyatwa Hospital	No	No	No	No	No	No	No	No	No	No					No	Yes	Negative		No	No	No	No	No	No	No	No	No	No	No	No	No	No	No	No	No	No	No		No	93	36.5	40.6	118	87	5.8	Blood-based test by nurse
676	Yes	36-45	Parirenyatwa Hospital	No	No	No	No	No	No	No	No	No	No					No	Yes	Negative		No	No	No	No	No	No	No	No	No	No	No	No	No	No	No	No	No	No	No		No	99	36.4	22.4	153	82	5.9	HIV testing not done
677	Yes	26-35	Parirenyatwa Hospital	No	No	No	No	No	No	No	No	No	No					No	Yes	Negative		No	No	No	No	No	No	No	No	No	No	No	No	No	No	No	No	No	No	No		Yes	98	36.5	24.6	144	81	5.5	Blood-based test by nurse
678	Yes	36-45	Parirenyatwa Hospital	No	No	No	No	No	No	No	No	No	No					No	Yes	Negative		No	No	No	No	No	No	No	No	No	No	No	No	No	No	No	No	No	No	No		Yes	96	36	17.2	116	78	5.5	Blood-based test by nurse
679	Yes	26-35	Parirenyatwa Hospital	No	No	No	No	No	No	No	No	No	No					No	Yes	Negative		No	No	No	No	No	No	No	No	No	No	No	No	No	No	No	No	No	No	No		No	97	36.4	29.2	126	82	6	Blood-based test by nurse
680	Yes	36-45	Parirenyatwa Hospital	Yes	No	No	No	No	No	No	No	No	Yes	No	No	No	No	No	Yes	Negative		No	No	No	No	No	No	No	No	No	No	No	No	No	No	No	No	No	No	No		No	94	36.2	19.5	92	65	6.2	Blood-based test by nurse
681	Yes	36-45	Parirenyatwa Hospital	No	No	No	No	No	No	No	No	No	No					No	Yes	Negative		No	No	No	No	No	No	No	No	No	No	No	No	No	No	No	No	No	No	No		No	98	36.9	25.1	144	91	5.2	Blood-based test by nurse
682	Yes	26-35	Parirenyatwa Hospital	No	No	No	No	No	No	No	No	No	No					No	Yes	Negative		No	No	No	No	No	No	No	No	No	No	No	No	No	No	No	No	No	No	No		Yes	95	36	38.9	92	65	5.6	HIV testing not done
683	Yes	36-45	Parirenyatwa Hospital	Yes	No	Yes	No	No	No	No	No	No	No	No	No	No	Yes	No	Yes	Negative		No	No	No	No	No	No	No	No	No	No	No	No	No	No	No	No	No	No	No		Yes	93	37.3	66.7	128	89	6.3	Blood-based test by nurse
684	Yes	26-35	Parirenyatwa Hospital	No	No	No	No	No	No	No	No	No	No					No	Yes	Negative		No	No	No	No	No	No	No	No	No	No	No	No	No	No	No	No	No	No	No		Yes	95	36.2	25.2	109	78	5.7	HIV testing not done
685	Yes	26-35	Parirenyatwa Hospital	No	No	No	No	No	No	No	No	No	No					No	Yes	Negative		No	No	No	No	No	No	No	No	No	No	No	No	No	No	No	No	No	No	No		No	97	36.4	25.7	117	85	5.2	Blood-based test by nurse
686	Yes	36-45	Parirenyatwa Hospital	Yes	No	Yes	No	No	No	No	No	No	No	No	No	Yes	No	No	Yes	Negative		No	No	No	No	No	No	No	No	No	No	No	No	No	No	No	No	No	No	Yes	Yes	Yes	95	36.8	36.6	127	88	6.2	Blood-based test by nurse
687	Yes	46+	Parirenyatwa Hospital	Yes	No	No	Yes	No	No	No	No	No	No	No	Yes	No	No	No	Yes	Positive	Yes	No	No	No	No	No	No	No	No	No	No	No	No	No	No	No	No	No	No	No		No	95	36.6	39.8	116	81	5.4	HIV testing not done
688	Yes	36-45	Parirenyatwa Hospital	No	No	No	No	No	No	No	No	No	No					No	Yes	Negative		No	No	No	No	No	No	No	No	No	No	No	No	No	No	No	No	No	No	No		Yes	96	37.3	31.6	133	93	6.3	Blood-based test by nurse
689	Yes	36-45	Parirenyatwa Hospital	No	No	No	No	No	No	No	No	No	No					No	Yes	Negative		No	No	No	No	No	No	No	No	No	No	No	No	No	No	No	No	No	No	No		No	94	36.4	27.4	126	78	5.8	Blood-based test by nurse
690	Yes	26-35	Parirenyatwa Hospital	No	No	No	No	No	No	No	No	No	No					No	Yes	Negative		No	No	No	No	No	No	No	No	No	No	No	No	No	No	No	No	No	No	No		No	99	36.2	34.5	112	76	7.1	Blood-based test by nurse
691	Yes	46+	Parirenyatwa Hospital	No	No	No	No	No	No	No	No	No	No					No	No			No	No	No	No	No	No	No	No	No	No	No	No	No	No	No	No	No	No	No		Yes	94	36	21.9	142	67	5.3	HIV testing not done
692	Yes	26-35	Parirenyatwa Hospital	No	No	No	No	No	No	No	No	No	No					No	Yes	Negative		No	No	No	No	No	No	No	No	No	No	No	No	No	No	No	No	No	No	No		No	96	36.9	22.3	138	90	9	HIV testing not done
693	Yes	36-45	Parirenyatwa Hospital	No	No	No	No	No	No	No	No	No	No					No	Yes	Negative		No	No	No	No	No	No	No	No	No	No	No	No	No	No	No	No	No	No	No		Yes	94	36.4	26.1	104	66	6.1	HIV testing not done
694	Yes	26-35	Parirenyatwa Hospital	No	No	No	No	No	No	No	No	No	No					No	Yes	Negative		No	No	No	No	No	No	No	No	No	No	No	No	No	No	No	No	No	No	No		Yes	97	36.6	25.3	139	83	5.8	Blood-based test by nurse
695	Yes	18-25	Parirenyatwa Hospital	No	No	No	No	No	No	No	No	No	No					No	Yes	Negative		No	No	No	No	No	No	No	No	No	No	No	No	No	No	No	No	No	No	No		Yes	97	35.9	23.3	113	71	5.8	Blood-based test by nurse
696	Yes	26-35	Parirenyatwa Hospital	No	No	No	No	No	No	No	No	No	No					No	Yes	Negative		No	No	No	No	No	No	No	No	No	No	No	No	No	No	No	No	No	No	No		Yes	96	36.7	28.9	132	75	6.4	Blood-based test by nurse
697	Yes	46+	Parirenyatwa Hospital	Yes	No	Yes	No	No	No	No	No	No	No	No	No	Yes	No	No	Yes	Negative		No	No	No	No	No	No	No	No	No	No	No	No	No	No	No	No	No	No	No		Yes	94	36.2	28.4	170	115		Blood-based test by nurse
698	Yes	26-35	Parirenyatwa Hospital	No	No	No	No	No	No	No	No	No	No					No	Yes	Negative		No	No	No	No	No	No	No	No	No	No	No	No	No	No	No	No	No	No	No		Yes	93	36.8	26	114	78	5.3	Blood-based test by nurse
699	Yes	18-25	Parirenyatwa Hospital	No	No	No	No	No	No	No	No	No	No					No	Do not want to answer			No	No	No	No	No	No	No	No	No	No	No	No	No	No	No	No	No	No	No		No	95	36	21.2	125	70	5.7	HIV testing not done
700	Yes	46+	Parirenyatwa Hospital	Yes	No	Yes	No	No	No	No	No	No	No	No	No	Yes	No	No	Yes	Negative		No	No	No	No	No	No	No	No	No	No	No	No	No	No	No	No	No	No	No		Yes	90	36	31.6	167	94	5.8	HIV testing not done
701	Yes	46+	Parirenyatwa Hospital	No	No	No	No	No	No	No	No	No	No					No	Yes	Negative		No	No	No	No	No	No	No	No	No	No	No	No	No	No	No	No	No	No	No		Yes	95	36.6	30.9	109	77	6.4	HIV testing not done
702	Yes	26-35	Parirenyatwa Hospital	No	No	No	No	No	No	No	No	No	No					No	Yes	Negative		No	No	No	No	No	No	No	No	No	No	No	No	No	No	No	No	No	No	No		Yes	94	37.2	23.9	135	82	6.1	Blood-based test by nurse
703	Yes	18-25	Parirenyatwa Hospital	No	No	No	No	No	No	No	No	No	No					No	Yes	Negative		No	No	No	No	No	No	No	No	No	No	No	No	No	No	No	No	No	No	No		Yes	98	36.3	25.5	128	82	5.6	Blood-based test by nurse
704	Yes	46+	Parirenyatwa Hospital	Yes	No	No	Yes	No	No	No	No	No	No	No	Yes	No	No	No	Yes	Positive	Yes	No	No	No	No	No	No	No	No	No	No	No	No	No	No	No	No	No	No	No		Yes	95	36.8	32.5	116	73	5.4	HIV testing not done
705	Yes	36-45	Parirenyatwa Hospital	No	No	No	No	No	No	No	No	No	No					No	Yes	Negative		No	No	No	No	No	No	No	No	No	No	No	No	No	Yes	Yes	No	No	No	No		Yes	97	35	26.8	111	66	6	HIV testing not done
706	Yes	26-35	Parirenyatwa Hospital	No	No	No	No	No	No	No	No	No	No					No	Yes	Negative		No	No	No	No	No	No	No	No	No	No	No	No	No	No	No	No	No	No	No		Yes	93	36.6	20.4	115	77	5.5	HIV testing not done
707	Yes	18-25	Parirenyatwa Hospital	No	No	No	No	No	No	No	No	No	No					No	Yes	Negative		No	No	No	No	No	No	No	No	No	No	No	No	No	No	No	No	No	No	No		Yes	97	36	28.4	127	80	4.5	Blood-based test by nurse
708	Yes	26-35	Parirenyatwa Hospital	No	No	No	No	No	No	No	No	No	No					No	Yes	Negative		No	No	No	No	No	No	No	No	No	No	No	No	No	No	No	No	No	No	No		Yes	97	36.9	29.8	131	84	5.7	HIV testing not done
709	Yes	36-45	Parirenyatwa Hospital	No	No	No	No	No	No	No	No	No	No					No	Yes	Negative		No	No	No	No	No	No	No	No	No	No	No	No	No	No	No	No	No	No	No		No	94	37	43.8	147	86	6.2	Blood-based test by nurse
710	Yes	26-35	Parirenyatwa Hospital	No	No	No	No	No	No	No	No	No	No					No	Yes	Negative		No	No	No	No	No	No	No	No	No	No	No	No	No	No	No	No	No	No	No		Yes	92	37	28.4	142	86	5.8	HIV testing not done
711	Yes	26-35	Parirenyatwa Hospital	No	No	No	No	No	No	No	No	No	No					No	Yes	Negative		Yes	No	No	No	No	No	No	No	No	No	No	Yes	No	No	No	No	No	No	No		No	97	36	27.3	112	83	6.5	Blood-based test by nurse
712	Yes	36-45	Parirenyatwa Hospital	No	No	No	No	No	No	No	No	No	No					No	Yes	Negative		No	No	No	No	No	No	No	No	No	No	No	No	No	No	No	No	No	No	No		Yes	92	36.4	25.8	105	73	5.9	Blood-based test by nurse
713	Yes	36-45	Parirenyatwa Hospital	No	No	No	No	No	No	No	No	No	No					No	Yes	Negative		No	No	No	No	No	No	No	No	No	No	No	No	No	No	No	No	No	No	Yes	Yes	No	96	36	26.4	130	84	6.2	HIV testing not done
714	Yes	18-25	Parirenyatwa Hospital	No	No	No	No	No	No	No	No	No	No					No	Yes	Negative		No	No	No	No	No	No	No	No	No	No	No	No	No	No	No	No	No	No	No		No	98	36	19.4	114	73	5.6	Blood-based test by nurse
715	Yes	36-45	Parirenyatwa Hospital	No	No	No	No	No	No	No	No	No	No					No	Yes	Negative		No	No	No	No	No	No	No	No	No	No	No	No	No	No	No	No	No	No	No		Yes	93	36.7	25.8	139	92	6.7	Blood-based test by nurse
716	Yes	18-25	Parirenyatwa Hospital	No	No	No	No	No	No	No	No	No	No					No	Yes	Negative		No	No	No	No	No	No	No	No	No	No	No	No	No	No	No	No	No	No	No		Yes	98	36.6	17.2	107	78		Blood-based test by nurse
717	Yes	36-45	Parirenyatwa Hospital	Yes	No	Yes	No	No	No	No	No	No	No	No	No	Yes	No	No	Yes	Negative		No	No	No	No	Yes	No	No	No	No	No	No	No	No	No	No	No	No	No	No		Yes	97	37.2	30	147	100		HIV testing not done
718	Yes	26-35	Parirenyatwa Hospital	No	No	No	No	No	No	No	No	No	No					No	Yes	Negative		No	No	No	No	No	No	No	No	No	No	No	No	No	No	No	No	No	No	No		No	95	36.6	27.8	110	70	6	Blood-based test by nurse
719	Yes	36-45	Parirenyatwa Hospital	No	No	No	No	No	No	No	No	No	No					No	Yes	Negative		No	No	No	No	No	No	No	No	No	No	No	No	No	No	No	No	No	No	No		Yes	95	36.4	30.9	124	75	5.5	Blood-based test by nurse
720	Yes	26-35	Parirenyatwa Hospital	No	No	No	No	No	No	No	No	No	No					No	Yes	Negative		No	No	No	No	No	No	No	No	Yes	No	No	No	No	No	No	No	No	No	No		No	93	36.4	23	123	84	6.3	Blood-based test by nurse
721	Yes	26-35	Parirenyatwa Hospital	No	No	No	No	No	No	No	No	No	No					No	Yes	Negative		No	No	No	No	No	No	No	No	No	No	No	No	No	No	No	No	No	No	No		Yes	99	36	26.2	131	95	5.8	Blood-based test by nurse
722	Yes	26-35	Parirenyatwa Hospital	No	No	No	No	No	No	No	No	No	No					No	Yes	Negative		No	No	No	No	No	No	No	No	No	No	No	No	No	No	No	No	No	No	No		Yes	98	36.3	18.8	128	84	5.1	Blood-based test by nurse
723	Yes	26-35	Parirenyatwa Hospital	No	No	No	No	No	No	No	No	No	No					No	Yes	Negative		No	No	No	No	No	No	No	No	No	No	No	No	No	No	No	No	No	No	No		Yes	93	37.2	27	130	75	5.7	Blood-based test by nurse
724	Yes	26-35	Parirenyatwa Hospital	No	No	No	No	No	No	No	No	No	No					No	Yes	Negative		No	No	No	No	No	No	No	No	No	No	No	No	No	No	No	No	No	No	No		Yes	94	35.8	24.6	116	73	5	HIV testing not done
725	Yes	46+	Parirenyatwa Hospital	No	No	No	No	No	No	No	No	No	No					No	Yes	Negative		No	No	No	No	No	No	No	No	No	No	No	No	No	No	No	No	No	No	No		Yes	95	36	30.1	139	95	5.9	HIV testing not done
726	Yes	36-45	Parirenyatwa Hospital	Yes	No	Yes	No	No	No	No	No	No	No	No	No	Yes	No	No	Yes	Negative		No	No	No	No	No	No	No	No	No	No	No	No	No	No	No	No	No	No	No		No	90	36.3	27.4	156	110	4.5	HIV testing not done
727	Yes	36-45	Parirenyatwa Hospital	Yes	No	Yes	No	No	No	No	No	No	No	No	No	Yes	No	No	Yes	Negative		No	No	No	No	No	No	No	No	No	No	No	No	No	No	No	No	No	No	No		Yes	93	36	25.6	138	99	5.6	Blood-based test by nurse
728	Yes	26-35	Parirenyatwa Hospital	No	No	No	No	No	No	No	No	No	No					No	Yes	Negative		No	No	No	No	No	No	No	No	No	No	No	No	No	No	No	No	No	No	No		Yes	94	35.6	32.8	142	83	6.1	Blood-based test by nurse
729	Yes	36-45	Parirenyatwa Hospital	No	No	No	No	No	No	No	No	No	No					No	Yes	Negative		No	No	No	No	Yes	No	Yes	No	No	Yes	Yes	No	Yes	Yes	No	No	No	No	No		Yes	97	36.4	26	122	89	6.2	Blood-based test by nurse
730	Yes	46+	Parirenyatwa Hospital	Yes	No	No	Yes	No	No	No	No	No	No	No	Yes	No	No	No	Yes	Positive	Yes	No	No	No	No	No	No	No	No	No	No	No	No	No	No	No	No	No	No	No		Yes	96	36.4	30.9	132	88	5.6	HIV testing not done
731	Yes	36-45	Parirenyatwa Hospital	No	No	No	No	No	No	No	No	No	No					No	Yes	Negative		No	No	No	No	No	No	No	No	No	No	No	No	No	No	No	No	No	No	No		Yes	95	36.9	35	141	81	6.4	Blood-based test by nurse
732	Yes	26-35	Parirenyatwa Hospital	No	No	No	No	No	No	No	No	No	No					No	Yes	Negative		No	No	No	No	No	No	No	No	No	No	No	No	No	No	No	No	No	No	No		Yes	92	37	27.4	151	87		Blood-based test by nurse
733	Yes	46+	Parirenyatwa Hospital	Yes	No	Yes	Yes	No	No	No	No	No	No	No	Yes	Yes	No	No	Yes	Positive	Yes	No	No	No	No	No	No	No	No	No	No	No	No	No	No	No	No	No	No	No		Yes	93	37	37.9	195	107	6.8	HIV testing not done
734	Yes	26-35	Parirenyatwa Hospital	No	No	No	No	No	No	No	No	No	No					No	Yes	Negative		No	No	No	No	No	No	No	No	No	No	No	No	No	No	No	No	No	No	No		Yes	95	36.5	32.6	123	74	6.4	Blood-based test by nurse
735	Yes	36-45	Parirenyatwa Hospital	Yes	No	Yes	No	No	No	No	No	No	No	No	No	Yes	No	No	Yes	Negative		No	No	No	No	No	No	No	No	No	No	No	No	No	No	No	No	No	No	No		Yes	95	36	33.6	149	102	7	HIV testing not done
736	Yes	18-25	Parirenyatwa Hospital	No	No	No	No	No	No	No	No	No	No					No	Yes	Negative		No	No	No	No	No	No	No	No	No	No	No	No	No	No	No	No	No	No	No		No	97	37.3	23.9	127	92	5.4	Blood-based test by nurse
737	Yes	18-25	Parirenyatwa Hospital	Yes	No	No	Yes	No	No	No	No	No	No	No	Yes	No	No	No	Yes	Positive	Yes	No	No	No	No	No	No	No	No	No	No	No	No	No	No	No	No	No	No	No		Yes	99	36.7	19.3	133	90	6.1	HIV testing not done
738	Yes	18-25	Parirenyatwa Hospital	No	No	No	No	No	No	No	No	No	No					No	Yes	Negative		No	No	No	No	No	No	No	No	No	No	No	No	No	No	No	No	No	No	No		Yes	95	37.1	31.8	148	85	5.9	HIV testing not done
739	Yes	36-45	Parirenyatwa Hospital	No	No	No	No	No	No	No	No	No	No					No	Yes	Negative		No	No	No	No	No	No	No	No	No	No	No	No	No	No	No	No	No	No	No		Yes	99	36.7	26.1	124	82	6	Blood-based test by nurse
740	Yes	26-35	Parirenyatwa Hospital	No	No	No	No	No	No	No	No	No	No					No	Yes	Negative		No	No	No	No	No	No	No	No	No	No	No	No	No	No	No	No	No	No	No		Yes	97	37.2	25.1	155	104	6	Blood-based test by nurse
741	Yes	36-45	Parirenyatwa Hospital	No	No	No	No	No	No	No	No	No	No					No	Yes	Negative		No	No	No	No	No	No	No	No	No	No	No	No	No	No	No	No	No	No	No		Yes	95	36.6	29.4	196	115	5	Blood-based test by nurse
742	Yes	46+	Parirenyatwa Hospital	No	No	No	No	No	No	No	No	No	No					No	Yes	Negative		No	No	No	No	No	No	No	No	No	No	No	No	No	No	No	No	No	No	No		Yes	92	36.2	36.1	162	101	6.1	Blood-based test by nurse
743	Yes	36-45	Parirenyatwa Hospital	No	No	No	No	No	No	No	No	No	No					No	Yes	Negative		No	No	No	No	No	No	No	No	No	No	No	No	No	No	No	No	No	No	No		Yes	94	36	26.3	120	85	5.8	HIV testing not done
744	Yes	18-25	Parirenyatwa Hospital	No	No	No	No	No	No	No	No	No	No					No	Yes	Negative		No	No	No	No	No	No	No	No	No	No	No	No	No	No	No	No	No	No	No		No	95	36	21.9	128	84	5.6	Blood-based test by nurse
745	Yes	18-25	Parirenyatwa Hospital	No	No	No	No	No	No	No	No	No	No					No	Yes	Negative		No	No	No	No	No	No	No	No	No	No	No	No	No	No	No	No	No	No	No		Yes	94	36	26	110	69	6.1	Blood-based test by nurse
746	Yes	46+	Parirenyatwa Hospital	Yes	No	Yes	No	No	No	No	No	No	No	No	No	Yes	No	No	Yes	Negative		No	No	No	No	No	No	No	No	No	No	No	No	No	No	No	No	No	No	No		Yes	96	36.9	42.5	146	90	6.2	Blood-based test by nurse
747	Yes	26-35	Parirenyatwa Hospital	No	No	No	No	No	No	No	No	No	No					Yes	Yes	Negative		No	No	No	No	No	No	No	No	No	No	No	No	No	No	No	No	No	No	No		Yes	94	37	18.8	120	60	6.7	Blood-based test by nurse
748	Yes	46+	Parirenyatwa Hospital	Yes	No	Yes	No	No	No	No	No	No	No	No	No	Yes	No	No	Yes	Negative		No	No	No	No	No	No	No	No	No	No	No	No	No	No	No	No	No	No	No		No	92	36.2	30	156	99	5.8	Blood-based test by nurse
749	Yes	18-25	Parirenyatwa Hospital	No	No	No	No	No	No	No	No	No	No					No	Yes	Negative		No	No	No	No	No	No	No	No	No	No	No	No	No	No	No	No	No	No	No		Yes	98	36.5	18.1	133	78	6.1	Blood-based test by nurse
750	Yes	18-25	Parirenyatwa Hospital	No	No	No	No	No	No	No	No	No	No					No	Yes	Negative		No	No	No	No	No	No	No	No	No	No	No	No	No	No	No	No	No	No	No		Yes	98	36.3	16.8	107	74	5.6	Blood-based test by nurse
751	Yes	36-45	Parirenyatwa Hospital	Yes	No	No	No	No	No	No	No	No	Yes	No	No	No	No	No	Yes	Negative		No	No	No	No	No	No	No	No	No	No	No	No	No	No	No	No	No	No	No		Yes	95	36.9	26.1	132	88	6.6	Blood-based test by nurse
752	Yes	36-45	Parirenyatwa Hospital	No	No	No	No	No	No	No	No	No	No					No	Yes	Negative		No	No	No	No	No	No	No	No	No	No	No	No	No	No	No	No	No	No	No		No	89	36.4	25.6	201	125	6.5	HIV testing not done
753	Yes	36-45	Parirenyatwa Hospital	No	No	No	No	No	No	No	No	No	No					No	Yes	Negative		No	No	No	No	No	No	No	No	No	No	No	No	No	No	No	No	No	No	No		Yes	97	36.5	24.6	137	88	6.5	Blood-based test by nurse
754	Yes	36-45	Parirenyatwa Hospital	No	No	No	No	No	No	No	No	No	No					No	Yes	Negative		No	No	No	No	No	No	No	No	No	No	No	No	No	No	No	No	No	No	No		No	88	36	33.3	120	91	5.8	HIV testing not done
755	Yes	36-45	Parirenyatwa Hospital	No	No	No	No	No	No	No	No	No	No					No	Yes	Negative		No	No	No	No	No	No	No	No	No	No	No	No	No	No	No	No	No	No	No		Yes	95	36.7	32.7	132	79	5.6	HIV testing not done
756	Yes	18-25	Parirenyatwa Hospital	No	No	No	No	No	No	No	No	No	No					No	Yes	Negative		No	No	No	No	No	No	No	No	No	No	No	No	No	No	No	No	No	No	No		No	95	36.2	27.5	144	81	5.4	Blood-based test by nurse
757	Yes	18-25	Parirenyatwa Hospital	No	No	No	No	No	No	No	No	No	No					No	Yes	Negative		No	No	No	No	No	No	No	No	No	No	No	No	No	No	No	No	No	No	No		Yes	96	36.5	23.5	107	75	5.5	Blood-based test by nurse
758	Yes	36-45	Parirenyatwa Hospital	Yes	No	Yes	No	No	No	No	No	No	No	No	No	Yes	No	No	Yes	Negative		No	No	No	No	No	No	No	No	No	No	No	No	No	No	No	No	No	No	No		Yes	96	36.2	27.7	115	74	5	HIV testing not done
759	Yes	18-25	Parirenyatwa Hospital	No	No	No	No	No	No	No	No	No	No					No	Yes	Negative		No	No	No	No	No	No	No	No	No	No	No	No	No	No	No	No	No	No	No		No	95	36.6	27.8	127	78	5.3	Blood-based test by nurse
760	Yes	18-25	Parirenyatwa Hospital	No	No	No	No	No	No	No	No	No	No					No	Yes	Negative		No	No	No	No	No	No	No	No	No	No	No	No	No	No	No	No	No	No	No		Yes	86	36.2	25.3	109	75	5.1	HIV testing not done
761	Yes	18-25	Parirenyatwa Hospital	No	No	No	No	No	No	No	No	No	No					No	Yes	Negative		No	No	No	No	No	No	No	No	No	No	No	No	No	No	No	No	No	No	No		No	96	37.4	23.6	128	74	5.7	HIV testing not done
762	Yes	26-35	Parirenyatwa Hospital	No	No	No	No	No	No	No	No	No	No					No	Yes	Negative		No	No	No	No	No	No	No	No	No	No	No	No	No	No	No	No	No	No	No		No	98	36.5	25	122	80	5.5	Blood-based test by nurse
763	Yes	36-45	Parirenyatwa Hospital	No	No	No	No	No	No	No	No	No	No					No	Yes	Negative		No	No	No	No	No	No	No	No	No	No	No	No	No	No	No	No	No	No	No		No	89	36.4	22.6	148	92	5.6	HIV testing not done
764	Yes	26-35	Parirenyatwa Hospital	No	No	No	No	No	No	No	No	No	No					Yes	Yes	Negative		No	No	No	No	No	No	No	No	No	No	No	No	No	No	No	No	No	No	Yes	Yes	Yes	98	37	23.1	167	108	5.6	Blood-based test by nurse
765	Yes	36-45	Parirenyatwa Hospital	No	No	No	No	No	No	No	No	No	No					No	Yes	Negative		No	No	No	No	No	No	No	No	No	No	No	No	No	No	No	No	No	No	No		No	97	36.1	22.6	136	88	5.7	Blood-based test by nurse
766	Yes	18-25	Parirenyatwa Hospital	No	No	No	No	No	No	No	No	No	No					No	Yes	Negative		No	No	No	No	No	No	No	No	No	No	No	No	No	No	No	No	No	No	No		Yes	95	36.8	22.3	114	80	5.3	Blood-based test by nurse
767	Yes	18-25	Parirenyatwa Hospital	No	No	No	No	No	No	No	No	No	No					No	Yes	Negative		No	No	No	No	No	No	No	No	No	No	No	No	No	No	No	No	No	No	No		No	88	35.3	20.8	127	88	5	Blood-based test by nurse
768	Yes	36-45	Parirenyatwa Hospital	No	No	No	No	No	No	No	No	No	No					No	Yes	Negative		No	No	No	No	No	No	No	No	No	No	No	No	No	No	No	No	No	No	No		No	88	36.7	37.5	110	72	5.1	Blood-based test by nurse
769	Yes	26-35	Parirenyatwa Hospital	No	No	No	No	No	No	No	No	No	No					No	Yes	Negative		No	No	No	No	No	No	Yes	No	No	No	No	No	No	No	No	No	No	No	Yes	No	No	98	36.4	19.3	150	96	5	5
770	Yes	36-45	Parirenyatwa Hospital	No	No	No	No	No	No	No	No	No	No					No	Yes	Negative		No	No	No	No	No	No	No	No	No	No	No	No	No	No	No	No	No	No	No		Yes	93	35	23.8	105	83	4.8	Blood-based test by nurse
771	Yes	46+	Parirenyatwa Hospital	Yes	No	Yes	No	No	No	No	No	No	No	No	No	No	Yes	No	Yes	Negative		No	No	No	No	No	No	No	No	No	No	No	No	No	No	No	No	No	No	No		Yes	95	36.5	27.4	181	92	6.1	HIV testing not done
772	Yes	46+	Parirenyatwa Hospital	No	No	No	No	No	No	No	No	No	No					No	Yes	Negative		No	No	No	No	No	No	No	No	No	No	No	No	No	No	No	No	No	No	No		Yes	97	37.1	28.6	112	75	5.7	5
773	Yes	26-35	Parirenyatwa Hospital	No	No	No	No	No	No	No	No	No	No					No	Yes	Negative		No	No	No	No	No	No	No	No	No	No	No	No	No	No	No	No	No	No	No		No	97	36	25.6	116	61	5.3	HIV testing not done
774	Yes	26-35	Parirenyatwa Hospital	No	No	No	No	No	No	No	No	No	No					No	Do not want to answer			No	No	No	No	No	No	No	No	No	No	No	No	No	No	No	No	No	No	No		No	97	35.8	25.6	152	88	5.4	HIV testing not done
775	Yes	26-35	Parirenyatwa Hospital	No	No	No	No	No	No	No	No	No	No					No	Yes	Negative		No	No	No	No	No	No	No	No	No	No	No	No	No	No	No	No	No	No	No		No	97	36.7	30.1	111	60	5.1	HIV testing not done
776	Yes	36-45	Parirenyatwa Hospital	No	No	No	No	No	No	No	No	No	No					No	Yes	Do not want to answer		No	No	No	No	No	No	No	No	No	No	No	No	No	No	No	No	No	No	No		No	96	36	26.2	124	75	5.2	HIV testing not done
777	Yes	26-35	Parirenyatwa Hospital	Yes	Yes	No	No	No	No	No	No	No	No	No	No	No	No	No	Yes	Negative		No	No	No	No	No	No	No	No	No	No	No	No	No	No	No	No	No	No	No		No	95	36.5	26.1	136	92	5.5	5
778	Yes	26-35	Parirenyatwa Hospital	No	No	No	No	No	No	No	No	No	No					No	Yes	Negative		No	No	No	No	No	No	No	No	No	No	No	No	No	No	No	No	No	No	No		Yes	98	36.4	25.4	105	73		Blood-based test by nurse
779	Yes	18-25	Parirenyatwa Hospital	No	No	No	No	No	No	No	No	No	No					No	Yes	Negative		No	No	No	No	No	No	No	No	No	No	No	No	No	No	No	No	No	No	No		No	99	35.3	25.5	113	77	4.6	Blood-based test by nurse
780	Yes	26-35	Parirenyatwa Hospital	No	No	No	No	No	No	No	No	No	No					No	Yes	Negative		No	No	No	No	No	No	Yes	No	No	No	No	No	No	No	No	No	No	No	No		Yes	98	36.3	20.5	132	92	5	Blood-based test by nurse
781	Yes	26-35	Parirenyatwa Hospital	No	No	No	No	No	No	No	No	No	No					No	Yes	Negative		No	No	No	No	No	No	No	No	No	No	No	No	No	No	No	No	No	No	No		No	97	36.4	19.6	155	106	5.3	HIV testing not done
782	Yes	26-35	Parirenyatwa Hospital	No	No	No	No	No	No	No	No	No	No					No	Yes	Negative		No	No	No	No	No	No	No	No	No	No	No	No	No	No	No	No	No	No	No		Yes	95	35.9	31.8	111	77		HIV testing not done
783	Yes	26-35	Parirenyatwa Hospital	No	No	No	No	No	No	No	No	No	No					No	Yes	Negative		Yes	Yes	No	Yes	No	No	No	Yes	Yes	Yes	Yes	Yes	Yes	No	Yes	No	Yes	No	No		Yes	97	36	25.4	124	95	5.2	Blood-based test by nurse
784	Yes	36-45	Parirenyatwa Hospital	No	No	No	No	No	No	No	No	No	No					Yes	Yes	Negative		No	No	No	No	No	No	No	No	No	No	No	No	No	No	No	No	No	No	No		No	97	36	21.3	150	93	5.3	Blood-based test by nurse
785	Yes	18-25	Parirenyatwa Hospital	No	No	No	No	No	No	No	No	No	No					No	Yes	Negative		No	No	No	No	No	No	No	No	No	No	No	No	No	No	No	No	No	No	No		Yes	97	37.2	27	120	84	5.2	HIV testing not done
786	Yes	36-45	Parirenyatwa Hospital	No	No	No	No	No	No	No	No	No	No					No	Yes	Negative		No	No	No	No	No	No	No	No	No	No	No	No	No	No	No	No	No	No	No		Yes	98	36	22.6	146	93	5.5	HIV testing not done
787	Yes	26-35	Parirenyatwa Hospital	No	No	No	No	No	No	No	No	No	No					No	Yes	Negative		No	No	No	No	No	No	No	No	No	No	No	No	No	No	No	No	No	No	No		Yes	94	36.2	29.1	124	86	5.3	HIV testing not done
788	Yes	46+	Parirenyatwa Hospital	No	No	No	No	No	No	No	No	No	No					No	Yes	Negative		No	No	No	No	No	No	No	No	No	No	Yes	No	Yes	No	No	No	No	No	Yes	Yes	Yes	93	35.7	24.3	164	97	5	Blood-based test by nurse
789	Yes	26-35	Parirenyatwa Hospital	No	No	No	No	No	No	No	No	No	No					No	Yes	Negative		No	No	No	No	No	No	No	No	No	No	No	No	No	No	No	No	No	No	No		Yes	91	36.4	28.3	129	85	5.8	Blood-based test by nurse
790	Yes	46+	Parirenyatwa Hospital	Yes	No	No	Yes	No	No	No	No	No	No	No	Yes	No	No	No	Yes	Positive	Yes	No	No	No	No	No	No	No	No	No	No	No	No	No	No	No	No	No	No	No		Yes	91	35.8	32.2	135	85	5.9	5
791	Yes	18-25	Parirenyatwa Hospital	No	No	No	No	No	No	No	No	No	No					No	Yes	Negative		No	No	No	No	No	No	No	No	No	No	No	No	No	No	No	No	No	No	No		No	94	35	19.6	144	77	4.9	HIV testing not done
792	Yes	18-25	Parirenyatwa Hospital	No	No	No	No	No	No	No	No	No	No					No	No			No	No	No	No	No	No	No	No	No	No	No	No	No	No	No	No	No	No	No		No	97	35.7	20.8	118	77	5.4	Blood-based test by nurse
793	Yes	18-25	Parirenyatwa Hospital	No	No	No	No	No	No	No	No	No	No					No	Yes	Negative		No	No	No	No	No	No	No	No	No	No	No	No	No	No	No	No	No	No	No		Yes	72	36.1	19.9	127	92	4.9	Blood-based test by nurse
794	Yes	36-45	Parirenyatwa Hospital	No	No	No	No	No	No	No	No	No	No					No	Yes	Negative		No	No	No	No	No	No	No	No	No	No	No	No	No	No	No	No	No	No	No		No	98	36.3	36.9	120	89	6.6	Blood-based test by nurse
795	Yes	26-35	Parirenyatwa Hospital	No	No	No	No	No	No	No	No	No	No					No	Yes	Negative		No	No	No	No	No	No	No	No	No	No	No	No	No	No	No	No	No	No	No		No	97	36	21.4	132	88	4.9	HIV testing not done
796	Yes	18-25	Parirenyatwa Hospital	No	No	No	No	No	No	No	No	No	No					No	Yes	Negative		No	No	No	No	No	No	No	No	No	No	No	No	No	No	No	No	No	No	No		No	98	36.2	23.3	96	52	5.3	HIV testing not done
797	Yes	46+	Parirenyatwa Hospital	Yes	No	Yes	No	No	No	No	No	No	No	No	No	Yes	No	Yes	No			No	No	No	No	Yes	No	No	No	No	Yes	No	No	Yes	Yes	No	No	No	No	No		Yes	94	36.2	31.6	175	114	6.4	Blood-based test by nurse
798	Yes	26-35	Parirenyatwa Hospital	No	No	No	No	No	No	No	No	No	No					No	Yes	Negative		No	No	No	No	No	No	No	No	No	No	No	No	No	No	No	No	No	No	No		Yes	95	35.8	25.1	120	79		HIV testing not done
799	Yes	26-35	Parirenyatwa Hospital	No	No	No	No	No	No	No	No	No	No					No	Yes	Negative		No	No	No	No	No	No	No	No	No	No	No	No	No	No	No	No	No	No	No		Yes	97	36	31.7	149	103	5.5	Blood-based test by nurse
800	Yes	46+	Parirenyatwa Hospital	No	No	No	No	No	No	No	No	No	No					No	Yes	Negative		No	No	No	No	No	No	No	No	No	No	No	No	No	No	No	No	No	No	No		Yes	97	36.4	27.9	147	88	5	HIV testing not done
801	Yes	26-35	Parirenyatwa Hospital	No	No	No	No	No	No	No	No	No	No					No	Yes	Negative		No	No	No	No	No	No	No	No	No	No	No	No	No	No	No	No	No	No	No		No	97	36.2	27.8	168	105	5	Blood-based test by nurse
802	Yes	36-45	Parirenyatwa Hospital	No	No	No	No	No	No	No	No	No	No					No	Yes	Negative		No	No	No	No	No	No	No	No	No	No	No	No	No	No	No	No	No	No	No		Yes	95	37	25.9	112	74	5.3	5
803	Yes	26-35	Parirenyatwa Hospital	No	No	No	No	No	No	No	No	No	No					No	Yes	Negative		No	No	No	No	No	No	No	No	No	No	No	No	Yes	No	No	No	No	No	No		Yes	93	36.8	27.8	142	109	5.7	Blood-based test by nurse
804	Yes	18-25	Parirenyatwa Hospital	No	No	No	No	No	No	No	No	No	No					Yes	Yes	Negative		Yes	No	Yes	No	No	No	Yes	Yes	No	No	No	No	Yes	No	No	No	No	No	No		Yes	94	35.8	21.2	127	77		HIV testing not done
805	Yes	26-35	Parirenyatwa Hospital	No	No	No	No	No	No	No	No	No	No					Yes	Yes	Negative		No	No	No	No	No	No	No	No	No	No	No	No	No	Yes	Yes	No	No	No	No		No	98	36.3	33.6	131	85	5.5	HIV testing not done
806	Yes	18-25	Parirenyatwa Hospital	No	No	No	No	No	No	No	No	No	No					No	Yes	Negative		No	No	No	No	No	No	No	No	No	No	No	No	No	No	No	No	No	No	No		No	94	36	20.9	131	67	5.2	Blood-based test by nurse
807	Yes	36-45	Parirenyatwa Hospital	No	No	No	No	No	No	No	No	No	No					No	Yes	Negative		No	No	No	No	No	No	No	No	No	No	No	No	No	No	No	No	No	No	No		Yes	98	37	29.5	111	80	5.4	Blood-based test by nurse
808	Yes	26-35	Parirenyatwa Hospital	No	No	No	No	No	No	No	No	No	No					No	Yes	Negative		No	No	No	No	No	No	No	No	No	No	No	No	No	No	No	No	No	No	No		Yes	98	37.4	30.5	136	87	7.3	HIV testing not done
809	Yes	46+	Parirenyatwa Hospital	Yes	No	Yes	No	No	No	No	No	No	No	No	No	Yes	No	No	Yes	Negative		No	No	No	No	No	No	No	No	No	No	No	No	No	No	No	No	No	No	No		No	94	34.9	26	200	119	11	5
810	Yes	26-35	Parirenyatwa Hospital	No	No	No	No	No	No	No	No	No	No					No	Yes	Negative		No	No	No	No	No	No	No	No	No	No	No	No	No	No	No	No	No	No	No		No	95	36.2	22.6	114	72	5.1	Blood-based test by nurse
811	Yes	36-45	Parirenyatwa Hospital	Yes	No	No	No	No	Yes	No	No	No	No	No	No	No	No	No	Yes	Negative		No	No	No	No	No	No	No	No	No	No	No	No	No	No	No	No	No	No	No		No	95	36.5	33.1	127	86	5.5	Blood-based test by nurse
812	Yes	36-45	Parirenyatwa Hospital	No	No	No	No	No	No	No	No	No	No					No	Yes	Negative		No	No	No	No	No	No	No	No	No	No	No	No	No	No	No	No	No	No	No		No	97	36.2	22.6	175	89	4.8	HIV testing not done
813	Yes	26-35	Parirenyatwa Hospital	No	No	No	No	No	No	No	No	No	No					No	Yes	Negative		No	No	No	No	No	No	No	No	No	No	No	No	No	No	No	No	No	No	No		No	97	36.4	19.6	121	69	5	HIV testing not done
814	Yes	18-25	Parirenyatwa Hospital	No	No	No	No	No	No	No	No	No	No					No	Yes	Negative		No	No	No	No	No	No	No	No	No	No	No	No	No	No	No	No	No	No	No		Yes	96	37.2	27	120	84		HIV testing not done
815	Yes	26-35	Parirenyatwa Hospital	No	No	No	No	No	No	No	No	No	No					No	Yes	Negative		No	No	No	No	No	No	No	No	No	No	No	No	No	No	No	No	No	No	No		No	97	35.5	42.8	141	81	5.1	HIV testing not done
816	Yes	26-35	Parirenyatwa Hospital	No	No	No	No	No	No	No	No	No	No					No	Yes	Negative		No	No	No	No	No	No	No	No	No	No	No	No	No	No	No	No	No	No	No		No	91	35.9	20.7	115	78	6.1	Blood-based test by nurse
817	Yes	36-45	Parirenyatwa Hospital	No	No	No	No	No	No	No	No	No	No					No	Yes	Negative		No	No	No	No	No	No	No	No	No	No	No	No	No	No	No	No	No	No	No		No	96	36.1	24.2	112	74	6.1	HIV testing not done
818	Yes	26-35	Parirenyatwa Hospital	No	No	No	No	No	No	No	No	No	No					No	Yes	Negative		No	No	No	No	No	No	No	No	No	No	No	No	No	No	No	No	No	No	No		Yes	96	36.5	30.9	110	86	6.1	HIV testing not done
819	Yes	18-25	Parirenyatwa Hospital	Yes	No	Yes	No	No	No	No	No	No	No	No	No	Yes	No	No	Yes	Negative		No	No	No	No	No	No	No	No	No	No	No	No	No	No	No	No	No	No	No		Yes	96	36.6	27.1	133	94	4.9	HIV testing not done
820	Yes	26-35	Parirenyatwa Hospital	No	No	No	No	No	No	No	No	No	No					No	Yes	Negative		No	No	No	No	No	No	No	No	No	No	No	No	No	No	No	No	No	No	No		Yes	94	36	24.7	110	81	5	5
821	Yes	36-45	Parirenyatwa Hospital	Yes	No	Yes	No	No	No	No	No	No	No	No	No	No	Yes	No	No			No	No	No	No	No	No	No	No	No	No	No	No	No	No	No	No	No	No	No		Yes	94	36	53.7	122	95	5.4	HIV testing not done
822	Yes	36-45	Parirenyatwa Hospital	No	No	No	No	No	No	No	No	No	No					No	Yes	Negative		No	No	No	No	No	No	No	No	No	No	No	No	No	No	No	No	No	No	No		No	94	35	26.9	131	91	5.3	5
823	Yes	46+	Parirenyatwa Hospital	No	No	No	No	No	No	No	No	No	No					No	Yes	Negative		No	No	No	No	No	No	No	No	No	No	No	No	No	No	No	No	No	No	No		Yes	97	36	31.3	139	89	5.7	5
824	Yes	36-45	Parirenyatwa Hospital	No	No	No	No	No	No	No	No	No	No					No	Yes	Negative		Yes	No	No	No	No	Yes	No	No	No	No	No	No	No	No	No	No	No	No	No		Yes	92	36.8	27.1	171	104	6	HIV testing not done
825	Yes	26-35	Parirenyatwa Hospital	No	No	No	No	No	No	No	No	No	No					No	Yes	Negative		No	No	No	No	No	No	No	No	No	No	No	No	No	No	No	No	No	No	Yes	Yes	Yes	98	36.6	26.4	166	111	5.5	Blood-based test by nurse
826	Yes	18-25	Parirenyatwa Hospital	No	No	No	No	No	No	No	No	No	No					No	Yes	Negative		No	No	No	No	No	No	No	No	No	No	No	No	No	No	No	No	No	No	No		No	92	35.3	22.2	116	77	5.7	Blood-based test by nurse
827	Yes	26-35	Parirenyatwa Hospital	No	No	No	No	No	No	No	No	No	No					No	Yes	Negative		No	No	No	No	No	No	No	Yes	Yes	Yes	Yes	No	No	No	No	No	No	No	No		Yes	94	36	24.4	147	98	7.1	HIV testing not done
828	Yes	26-35	Parirenyatwa Hospital	No	No	No	No	No	No	No	No	No	No					No	Yes	Negative		Yes	No	No	No	No	No	No	No	No	No	No	No	No	No	No	No	No	No	No		Yes	96	36.1	27.9	130	91	6.4	Blood-based test by nurse
829	Yes	18-25	Parirenyatwa Hospital	No	No	No	No	No	No	No	No	No	No					No	Yes	Negative		No	No	No	No	No	No	No	No	No	No	No	No	No	No	No	No	No	No	No		No	96	36.9	27.2	115	73		Blood-based test by nurse
830	Yes	26-35	Parirenyatwa Hospital	No	No	No	No	No	No	No	No	No	No					No	Yes	Negative		No	No	No	No	No	No	No	No	No	No	No	No	No	No	No	No	No	No	No		No	97	37	26.1	138	97	5	OMT for offsite testing
831	Yes	26-35	Parirenyatwa Hospital	No	No	No	No	No	No	No	No	No	No					No	No			No	No	No	No	No	No	No	No	No	No	No	No	No	No	No	No	No	No	No		Yes	96	36.2	24.8	121	89	6.2	Blood-based test by nurse
832	Yes	26-35	Parirenyatwa Hospital	No	No	No	No	No	No	No	No	No	No					No	Yes	Negative		No	No	No	No	No	No	No	No	No	No	No	No	No	No	No	No	No	No	No		No	97	36.5	37.1	116	83	7.1	HIV testing not done
833	Yes	46+	Parirenyatwa Hospital	No	No	No	No	No	No	No	No	No	No					No	Yes	Negative		No	No	No	No	No	No	No	No	No	No	No	No	No	No	No	No	No	No	No		Yes	95	36.2	31.2	125	81	6.1	HIV testing not done
834	Yes	26-35	Parirenyatwa Hospital	No	No	No	No	No	No	No	No	No	No					No	Yes	Negative		No	No	No	No	No	No	No	No	No	No	No	No	No	No	No	No	No	No	No		No	96	37.2	30.9	140	99		5
835	Yes	46+	Parirenyatwa Hospital	No	No	No	No	No	No	No	No	No	No					No	No			No	No	No	No	No	No	No	No	No	No	No	No	No	No	No	No	No	No	No		Yes	95	36	26.5	158	105	6.7	OMT by client on-site
836	Yes	18-25	Parirenyatwa Hospital	No	No	No	No	No	No	No	No	No	No					No	Yes	Negative		No	No	No	No	No	No	No	No	No	No	No	No	No	No	No	No	No	No	No		No	96	36.1	27.7	136	90	6.7	Blood-based test by nurse
837	Yes	18-25	Parirenyatwa Hospital	Yes	No	No	No	No	No	No	No	No	No	No	No	No	No	No	Yes	Negative		No	No	No	No	No	No	No	No	No	No	No	No	No	No	No	No	No	No	No		No	90	35.7	21.2	107	66	5.4	HIV testing not done
838	Yes	26-35	Parirenyatwa Hospital	No	No	No	No	No	No	No	No	No	No					No	Yes	Negative		No	No	No	No	No	No	No	No	No	No	No	No	No	No	No	No	No	No	No		No	96	36.8	27.9	124	78	5	Blood-based test by nurse
839	Yes	46+	Parirenyatwa Hospital	Yes	Yes	Yes	No	No	No	No	No	No	No	No	No	Yes	Yes	No	Yes	Negative		No	No	No	No	No	No	No	No	No	No	No	No	No	No	No	No	No	No	No		Yes	96	36.3	38	136	101	5	HIV testing not done
840	Yes	26-35	Parirenyatwa Hospital	No	No	No	No	No	No	No	No	No	No					No	Yes	Negative		No	Yes	No	No	No	Yes	No	No	No	Yes	Yes	Yes	Yes	Yes	Yes	No	No	No	No		Yes	98	36.4	19.8	120	80	5.7	HIV testing not done
841	Yes	26-35	Parirenyatwa Hospital	No	No	No	No	No	No	No	No	No	No					No	Yes	Negative		No	No	No	No	No	No	No	No	No	No	No	No	No	No	No	No	No	No	No		Yes	94	37.2	30.9	129	79	5.2	Blood-based test by nurse
842	Yes	18-25	Parirenyatwa Hospital	No	No	No	No	No	No	No	No	No	No					No	Yes	Negative		No	No	No	No	No	No	No	No	No	No	No	No	No	No	No	No	No	No	No		Yes	97	36	26.6	125	80	5.7	HIV testing not done
843	Yes	36-45	Parirenyatwa Hospital	Yes	No	Yes	No	No	No	No	No	No	No	No	No	Yes	No	No	Yes	Negative		No	No	No	No	No	No	No	No	No	No	No	No	No	No	No	No	No	No	No		Yes	89	36.7	29	149	84	5.5	HIV testing not done
844	Yes	26-35	Parirenyatwa Hospital	No	No	No	No	No	No	No	No	No	No					No	Yes	Negative		No	No	No	No	No	No	No	No	No	No	No	No	No	No	No	No	No	No	No		No	86	36.3	15.8	122	78		Blood-based test by nurse
845	Yes	36-45	Parirenyatwa Hospital	No	No	No	No	No	No	No	No	No	No					No	Yes	Negative		No	No	No	No	No	No	No	No	No	No	No	No	No	No	No	No	No	No	No		No	93	37	21	144	91	5.3	HIV testing not done
846	Yes	18-25	Parirenyatwa Hospital	No	No	No	No	No	No	No	No	No	No					No	Yes	Negative		No	No	No	No	No	No	No	No	No	No	No	No	No	No	No	No	No	No	No		No	97	35.8	20.1	112	71	5.9	Blood-based test by nurse
847	Yes	26-35	Parirenyatwa Hospital	No	No	No	No	No	No	No	No	No	No					No	Yes	Negative		No	No	No	No	No	No	No	No	No	No	No	No	No	No	No	No	No	No	No		No	98	36.2	23.3	105	72	5.9	Blood-based test by nurse
848	Yes	36-45	Parirenyatwa Hospital	No	No	No	No	No	No	No	No	No	No					No	Yes	Negative		No	No	No	No	No	No	No	No	No	No	No	No	No	No	No	No	No	No	No		Yes	95	36.7	26.9	152	98	5.9	HIV testing not done
849	Yes	18-25	Parirenyatwa Hospital	No	No	No	No	No	No	No	No	No	No					No	Yes	Negative		No	No	No	No	No	No	No	No	No	No	No	No	No	No	No	No	No	No	No		No	97	36.2	22.2	131	78	4.8	Blood-based test by nurse
850	Yes	36-45	Parirenyatwa Hospital	No	No	No	No	No	No	No	No	No	No					No	Yes	Negative		No	No	No	No	No	No	No	No	No	No	No	No	No	No	No	No	No	No	No		Yes	97	37.3	30.9	147	84	5.9	OMT for offsite testing
851	Yes	26-35	Parirenyatwa Hospital	No	No	No	No	No	No	No	No	No	No					No	Yes	Negative		No	No	No	No	No	No	No	No	No	No	No	No	No	No	No	No	No	No	No		Yes	97	36	29.3	148	98	6.4	Blood-based test by nurse
852	Yes	26-35	Parirenyatwa Hospital	Yes	No	No	No	No	No	No	No	No	No	No	No	No	No	No	Yes	Negative		No	No	No	No	No	No	No	No	No	No	No	No	No	No	No	No	No	No	No		Yes	95	37	32	118	86	5.8	Blood-based test by nurse
853	Yes	46+	Parirenyatwa Hospital	No	No	No	No	No	No	No	No	No	No					No	Yes	Negative		No	No	No	No	No	No	No	No	No	No	No	No	No	No	No	No	No	No	No		Yes	98	36.1	25.3	135	71	6.5	Blood-based test by nurse
854	Yes	36-45	Parirenyatwa Hospital	Yes	No	Yes	No	No	No	No	No	No	No	No	No	Yes	No	No	Yes	Negative		No	No	No	No	No	No	No	No	No	No	No	No	No	No	No	No	No	No	No		Yes	94	36.8	37	132	86	5.3	HIV testing not done
855	Yes	46+	Parirenyatwa Hospital	No	No	No	No	No	No	No	No	No	No					No	Yes	Negative		No	No	No	No	No	No	No	No	No	No	No	No	No	No	No	No	No	No	No		Yes	91	36.3	23.7	114	72	6.9	HIV testing not done
856	Yes	46+	Parirenyatwa Hospital	Yes	No	Yes	No	No	No	No	No	No	No	No	No	Yes	No	No	Yes	Negative		No	No	No	No	No	No	No	No	No	No	No	No	No	No	No	No	No	No	No		Yes	94	36.4	34.7	164	114	6	Blood-based test by nurse
857	Yes	36-45	Parirenyatwa Hospital	No	No	No	No	No	No	No	No	No	No					No	Yes	Negative		No	No	No	No	No	No	No	No	No	No	No	No	No	No	No	No	No	No	No		No	96	36	24.5	120	79	5	Blood-based test by nurse
858	Yes	46+	Parirenyatwa Hospital	Yes	No	Yes	No	No	No	No	No	No	No	No	No	Yes	No	No	Yes	Negative		No	No	No	No	No	No	No	No	No	No	No	No	No	No	No	No	No	No	No		Yes	96	35.7	28.4	124	90	7.8	HIV testing not done
859	Yes	46+	Parirenyatwa Hospital	Yes	No	Yes	Yes	No	No	No	No	No	No	No	Yes	Yes	No	No	Yes	Positive	Yes	No	No	No	No	No	No	No	No	No	No	No	No	No	No	No	No	No	No	Yes	Yes	Yes	95	36.8	32.8	147	94	5.7	HIV testing not done
860	Yes	36-45	Parirenyatwa Hospital	No	No	No	No	No	No	No	No	No	No					No	Yes	Negative		No	No	No	No	No	No	No	No	No	No	No	No	No	No	No	No	No	No	No		Yes	94	36.5	28.4	106	55	5.5	Blood-based test by nurse
861	Yes	26-35	Parirenyatwa Hospital	No	No	No	No	No	No	No	No	No	No					No	Yes	Negative		No	No	No	No	No	No	No	No	No	No	No	No	No	No	No	No	No	No	No		Yes	97	36.1	26	119	81	6.5	Blood-based test by nurse
862	Yes	36-45	Parirenyatwa Hospital	Yes	No	Yes	No	No	No	No	No	No	No	No	No	Yes	No	No	Yes	Negative		No	No	No	No	No	No	No	No	No	No	No	Yes	No	Yes	No	No	No	No	No		Yes	96	36	37.8	136	101	6.1	Blood-based test by nurse
863	Yes	26-35	Parirenyatwa Hospital	No	No	No	No	No	No	No	No	No	No					No	Yes	Negative		No	No	No	No	No	No	No	No	No	No	No	No	No	No	No	No	No	No	No		No	97	37.4	20.1	151	90	5.5	OMT for offsite testing
864	Yes	46+	Parirenyatwa Hospital	No	No	No	No	No	No	No	No	No	No					No	Yes	Negative		No	No	No	No	No	No	No	No	No	No	No	No	No	No	No	No	No	No	No		No	95	36	28	133	88	6.5	Blood-based test by nurse
865	Yes	18-25	Parirenyatwa Hospital	No	No	No	No	No	No	No	No	No	No					No	Yes	Negative		No	No	No	No	No	No	No	No	No	No	No	No	No	No	No	No	No	No	No		No	97	37	24.8	123	72	5.4	Blood-based test by nurse
866	Yes	36-45	Parirenyatwa Hospital	No	No	No	No	No	No	No	No	No	No					No	Yes	Negative		No	No	No	No	No	No	No	No	No	No	No	No	No	No	No	No	No	No	No		Yes	97	37	28.7	136	94		Blood-based test by nurse
867	Yes	36-45	Parirenyatwa Hospital	No	No	No	No	No	No	No	No	No	No					No	Yes	Negative		No	No	No	No	No	No	No	No	No	No	No	No	No	No	No	No	No	No	No		No	97	36.7	23.3	124	73	6.7	5
868	Yes	36-45	Parirenyatwa Hospital	Yes	No	Yes	No	No	No	No	No	No	No	No	No	Yes	No	No	Yes	Negative		No	No	No	No	No	No	No	No	No	No	No	No	No	No	No	No	No	No	No		Yes	99	36.4	26.2	124	84	6.2	Blood-based test by nurse
869	Yes	46+	Parirenyatwa Hospital	Yes	No	No	Yes	No	No	No	No	No	No	No	Yes	No	No	No	Yes	Positive	Yes	No	No	No	No	No	No	No	No	No	No	No	No	No	No	No	No	No	No	No		No	92	36.2	21	130	89	5.5	HIV testing not done
870	Yes	18-25	Parirenyatwa Hospital	No	No	No	No	No	No	No	No	No	No					No	Yes	Negative		No	No	No	No	No	No	No	No	No	No	No	No	No	No	No	No	No	No	No		Yes	97	36.2	23.6	100	76		Blood-based test by nurse
871	Yes	36-45	Parirenyatwa Hospital	Yes	No	Yes	No	No	No	No	No	No	No	No	No	Yes	No	No	Yes	Negative		No	No	No	No	No	No	No	No	No	No	No	No	No	No	No	No	No	No	No		Yes	95	36	32.8	138	101		Blood-based test by nurse
872	Yes	26-35	Parirenyatwa Hospital	No	No	No	No	No	No	No	No	No	No					No	Yes	Negative		No	No	No	No	No	No	No	No	No	No	No	No	No	No	No	No	No	No	No		No	98	36.9	19.1	109	64	5.8	HIV testing not done
873	Yes	26-35	Parirenyatwa Hospital	No	No	No	No	No	No	No	No	No	No					No	Yes	Negative		No	No	No	No	No	No	No	No	No	No	No	No	No	No	No	No	No	No	Yes	Yes	No	97	36.7	39.9	128	101	6.9	HIV testing not done
874	Yes	26-35	Parirenyatwa Hospital	No	No	No	No	No	No	No	No	No	No					No	Yes	Negative		No	No	No	No	No	No	No	No	No	No	No	No	No	No	No	No	No	No	No		Yes	93	37.3	24.8	137	87	5.4	Blood-based test by nurse
875	Yes	18-25	Parirenyatwa Hospital	No	No	No	No	No	No	No	No	No	No					No	Yes	Negative		No	No	No	No	No	No	No	No	No	No	No	No	No	No	No	No	No	No	No		No	95	36.2	22.2	106	77	6.5	Blood-based test by nurse
876	Yes	26-35	Parirenyatwa Hospital	No	No	No	No	No	No	No	No	No	No					No	Yes	Negative		No	No	No	No	No	No	No	No	No	No	No	No	No	No	No	No	No	No	No		Yes	97	36.2	33.6	134	86	6.2	Blood-based test by nurse
877	Yes	36-45	Parirenyatwa Hospital	Yes	No	Yes	No	No	No	No	No	No	No	No	No	Yes	No	No	Yes	Negative		Yes	No	No	No	No	No	No	No	No	No	No	No	Yes	Yes	Yes	No	No	No	No		Yes	95	37.3	35.8	135	82	5.1	HIV testing not done
878	Yes	26-35	Parirenyatwa Hospital	No	No	No	No	No	No	No	No	No	No					No	Yes	Negative		No	No	No	No	No	No	No	No	No	No	No	No	No	No	No	No	No	No	No		Yes	97	36.5	22.3	128	90		HIV testing not done
879	Yes	36-45	Parirenyatwa Hospital	Yes	No	Yes	No	No	No	No	No	No	No	No	No	Yes	No	No	Yes	Negative		No	No	No	No	No	No	No	No	No	No	No	No	No	No	No	No	No	No	No		Yes	97	36.6	31.1	134	102		Blood-based test by nurse
880	Yes	26-35	Parirenyatwa Hospital	No	No	No	No	No	No	No	No	No	No					No	Yes	Negative		No	No	No	No	No	No	No	No	No	No	No	No	No	No	No	No	No	No	No		No	96	36.5	24.3	129	90	6	Blood-based test by nurse
881	Yes	18-25	Parirenyatwa Hospital	No	No	No	No	No	No	No	No	No	No					No	Yes	Negative		No	No	No	No	No	No	No	No	No	No	No	No	No	No	No	No	No	No	No		No	96	36	29	120	69	5.6	Blood-based test by nurse
882	Yes	36-45	Parirenyatwa Hospital	No	No	No	No	No	No	No	No	No	No					No	Yes	Negative		No	No	No	No	No	No	No	No	No	No	No	No	No	No	No	No	No	No	No		Yes	96	36.5	34.9	148	101	5.8	HIV testing not done
883	Yes	36-45	Parirenyatwa Hospital	Yes	No	Yes	No	No	No	No	No	No	No	No	No	Yes	No	No	Yes	Negative		No	No	No	No	No	No	No	No	No	No	No	No	No	No	No	No	No	No	No		Yes	95	37	34	121	89	5.4	Blood-based test by nurse
884	Yes	46+	Parirenyatwa Hospital	No	No	No	No	No	No	No	No	No	No					No	Yes	Negative		No	No	No	No	No	No	No	No	No	No	No	No	No	No	No	No	No	No	No		Yes	93	36.5	29.1	158	90	6.7	Blood-based test by nurse
885	Yes	26-35	Parirenyatwa Hospital	No	No	No	No	No	No	No	No	No	No					No	Yes	Negative		No	No	No	No	Yes	No	Yes	No	No	Yes	No	No	Yes	Yes	Yes	No	No	No	No		Yes	96	36	19.9	128	93	5.8	Blood-based test by nurse
886	Yes	26-35	Parirenyatwa Hospital	No	No	No	No	No	No	No	No	No	No					No	Yes	Negative		No	No	No	No	No	No	No	No	No	No	No	No	No	No	No	No	No	No	No		Yes	96	36.2	28.7	117	78	5.1	OMT for offsite testing
887	Yes	26-35	Parirenyatwa Hospital	No	No	No	No	No	No	No	No	No	No					No	Yes	Negative		No	No	No	No	No	No	No	No	No	No	No	No	No	No	No	No	No	No	No		No	96	36.8	34.7	128	91	5.4	Blood-based test by nurse
888	Yes	26-35	Parirenyatwa Hospital	No	No	No	No	No	No	No	No	No	No					No	Yes	Negative		No	No	No	No	No	No	No	No	No	No	No	No	No	No	No	No	No	No	No		Yes	99	36.5	27.7	139	82	6.4	Blood-based test by nurse
889	Yes	36-45	Parirenyatwa Hospital	No	No	No	No	No	No	No	No	No	No					No	Yes	Negative		No	No	No	No	No	No	No	No	No	No	No	No	No	No	No	No	No	No	No		No	97	36.5	21.1	139	84	5.8	Blood-based test by nurse
890	Yes	26-35	Parirenyatwa Hospital	Yes	Yes	No	No	No	No	No	No	No	No	No	No	No	Yes	No	Yes	Negative		No	No	No	No	No	No	No	No	No	No	No	No	No	No	No	No	No	No	No		Yes	97	36.7	36.3	102	76	6.7	OMT for offsite testing
891	Yes	26-35	Parirenyatwa Hospital	No	No	No	No	No	No	No	No	No	No					No	Yes	Negative		No	No	No	No	No	No	No	No	No	No	No	No	No	No	No	No	No	No	No		No	92	36.7	18.3	119	73		5
892	Yes	26-35	Parirenyatwa Hospital	No	No	No	No	No	No	No	No	No	No					No	Yes	Negative		No	No	No	No	No	No	No	No	No	No	No	No	No	No	No	No	No	No	No		No	97	36.6	22.7	100	66	6.6	Blood-based test by nurse
893	Yes	26-35	Parirenyatwa Hospital	No	No	No	No	No	No	No	No	No	No					No	Yes	Negative		No	No	No	No	No	No	No	No	No	No	No	No	No	No	No	No	No	No	No		Yes	90	36.6	32	132	80	5.4	Blood-based test by nurse
894	Yes	36-45	Parirenyatwa Hospital	No	No	No	No	No	No	No	No	No	No					No	Yes	Negative		No	No	No	No	No	No	No	No	No	No	No	No	No	No	No	No	No	No	No		Yes	97	36.3	21.3	141	96	5.1	Blood-based test by nurse
895	Yes	26-35	Parirenyatwa Hospital	No	No	No	No	No	No	No	No	No	No					No	Yes	Negative		No	No	No	No	No	No	No	No	No	No	No	No	No	No	No	No	No	No	No		No	97	36	25.1	134	96	5.3	Blood-based test by nurse
896	Yes	36-45	Parirenyatwa Hospital	No	No	No	No	No	No	No	No	No	No					No	Yes	Negative		No	No	No	No	No	No	No	No	No	No	No	No	No	No	No	No	No	No	No		Yes	93	36	35.8	125	79	5.5	OMT for offsite testing
897	Yes	36-45	Parirenyatwa Hospital	No	No	No	No	No	No	No	No	No	No					No	Yes	Negative		No	No	No	No	No	No	No	No	No	No	No	No	No	No	No	No	No	No	No		Yes	83	36.4	21.3	128	83	4.6	Blood-based test by nurse
898	Yes	26-35	Parirenyatwa Hospital	No	No	No	No	No	No	No	No	No	No					No	Yes	Negative		No	No	No	No	No	No	No	No	No	No	No	No	No	No	No	No	No	No	No		No	98	36.3	28.6	128	99	4.7	Blood-based test by nurse
899	Yes	36-45	Parirenyatwa Hospital	No	No	No	No	No	No	No	No	No	No					No	Yes	Negative		No	No	No	No	No	No	No	No	No	No	No	No	No	No	No	No	No	No	No		Yes	98	36	20.2	115	79	4.9	Blood-based test by nurse
900	Yes	36-45	Parirenyatwa Hospital	No	No	No	No	No	No	No	No	No	No					Yes	Yes	Negative		No	No	No	No	No	No	No	No	No	No	No	No	No	No	No	No	No	No	No		Yes	81	36	18.6	104	80	5.2	HIV testing not done
901	Yes	26-35	Parirenyatwa Hospital	No	No	No	No	No	No	No	No	No	No					No	Yes	Negative		No	No	No	No	No	No	No	No	No	No	No	No	No	No	No	No	No	No	No		Yes	88	35.8	24.7	131	75	5.1	Blood-based test by nurse
902	Yes	26-35	Parirenyatwa Hospital	No	No	No	No	No	No	No	No	No	No					No	Yes	Negative		No	No	No	No	No	No	No	No	No	No	No	No	No	No	No	No	No	No	No		Yes	98	36.8	21	121	72	5.1	HIV testing not done
903	Yes	18-25	Parirenyatwa Hospital	No	No	No	No	No	No	No	No	No	No					No	Yes	Negative		No	No	No	No	No	No	No	No	No	No	No	No	No	No	No	No	No	No	No		No	95	36.8	22.5	121	83	5	Blood-based test by nurse
904	Yes	18-25	Parirenyatwa Hospital	No	No	No	No	No	No	No	No	No	No					No	Yes	Negative		No	No	No	No	No	No	No	No	No	No	No	No	No	No	No	No	No	No	No		Yes	100	37.4	23.8	114	81	5.1	Blood-based test by nurse
905	Yes	36-45	Parirenyatwa Hospital	Yes	No	Yes	No	No	No	No	No	No	No	No	No	Yes	No	No	Yes	Negative		No	No	No	No	No	No	No	No	No	No	No	No	No	No	No	No	No	No	No		Yes	96	37	26.5	149	106	5	Blood-based test by nurse
906	Yes	36-45	Parirenyatwa Hospital	No	No	No	No	No	No	No	No	No	No					No	Yes	Negative		No	No	No	No	No	No	No	No	No	No	No	No	No	No	No	No	No	No	No		Yes	96	36.9	32.6	108	73	5.4	Blood-based test by nurse
907	Yes	26-35	Parirenyatwa Hospital	No	No	No	No	No	No	No	No	No	No					No	Yes	Negative		No	No	No	No	No	No	No	No	No	No	No	No	No	No	No	No	No	No	No		Yes	97	36.4	26	114	86	5.2	Blood-based test by nurse
908	Yes	26-35	Parirenyatwa Hospital	No	No	No	No	No	No	No	No	No	No					No	Yes	Negative		No	No	No	No	No	No	No	No	No	No	No	No	No	No	No	No	No	No	No		Yes	88	36.4	31.9	151	98	5.1	Blood-based test by nurse
909	Yes	36-45	Parirenyatwa Hospital	No	No	No	No	No	No	No	No	No	No					No	Yes	Negative		No	No	No	No	No	No	No	No	No	No	No	No	No	No	No	No	No	No	No		Yes	96	36.4	26	109	78	5.5	OMT for offsite testing
910	Yes	26-35	Parirenyatwa Hospital	No	No	No	No	No	No	No	No	No	No					No	Yes	Negative		No	No	No	No	No	No	No	No	No	No	No	No	No	No	No	No	No	No	No		No	89	36.7	15.8	81	59	5.9	Blood-based test by nurse
911	Yes	36-45	Parirenyatwa Hospital	Yes	No	No	Yes	No	No	No	No	No	No	No	Yes	No	No	No	Yes	Positive	Yes	No	No	No	No	No	No	No	No	No	No	No	No	No	No	No	No	No	No	No		Yes	97	36.5	23.3	103	76	5.7	HIV testing not done
912	Yes	26-35	Parirenyatwa Hospital	No	No	No	No	No	No	No	No	No	No					No	Yes	Negative		No	No	No	No	No	No	No	No	No	No	No	No	No	No	No	No	No	No	No		No	99	36.7	22.1	131	95	5.2	HIV testing not done
913	Yes	36-45	Parirenyatwa Hospital	No	No	No	No	No	No	No	No	No	No					No	Yes	Negative		No	No	No	No	No	No	No	No	No	No	No	No	No	No	No	No	No	No	No		No	96	36.4	32.2	122	73	5.4	HIV testing not done
914	Yes	26-35	Parirenyatwa Hospital	No	No	No	No	No	No	No	No	No	No					No	Yes	Negative		No	No	No	No	No	No	No	No	No	No	No	No	No	No	No	No	No	No	No		No	96	36.6	29.7	112	70	5.4	HIV testing not done
915	Yes	36-45	Parirenyatwa Hospital	Yes	No	Yes	No	No	No	No	No	No	No	No	No	Yes	No	No	Yes	Negative		No	No	No	No	No	No	No	No	No	No	No	No	No	No	No	No	No	No	No		Yes	98	37	29.2	146	96	5.3	HIV testing not done
916	Yes	26-35	Parirenyatwa Hospital	No	No	No	No	No	No	No	No	No	No					No	Yes	Negative		No	No	No	No	No	No	No	No	No	No	No	No	No	No	No	No	No	No	No		Yes	95	36	22.9	139	84	5.8	Blood-based test by nurse
917	Yes	26-35	Parirenyatwa Hospital	No	No	No	No	No	No	No	No	No	No					No	Yes	Negative		No	No	No	No	No	No	No	No	No	No	No	No	No	No	No	No	No	No	No		Yes	83	36.7	24.5	129	84	4.7	HIV testing not done
918	Yes	26-35	Parirenyatwa Hospital	No	No	No	No	No	No	No	No	No	No					No	Yes	Negative		No	No	No	No	No	No	No	No	No	No	No	No	No	No	No	No	No	No	No		Yes	89	37	26.7	114	76	5.3	Blood-based test by nurse
919	Yes	36-45	Parirenyatwa Hospital	No	No	No	No	No	No	No	No	No	No					No	Yes	Negative		No	No	No	No	No	No	No	No	No	No	No	No	No	No	No	No	No	No	No		Yes	98	36.4	31.2	149	107	5.3	OMT for offsite testing
920	Yes	46+	Parirenyatwa Hospital	Yes	No	Yes	No	No	No	No	No	No	No	No	No	Yes	No	No	Yes	Negative		No	No	No	No	No	No	No	No	No	No	No	No	No	No	No	No	No	No	No		No	94	36.2	27.2	162	106	5.4	HIV testing not done
921	Yes	36-45	Parirenyatwa Hospital	No	No	No	No	No	No	No	No	No	No					No	Yes	Negative		No	No	No	No	No	No	No	No	No	No	No	No	No	No	No	No	No	No	No		Yes	94	36.4	25.8	127	82	6.8	OMT for offsite testing
922	Yes	36-45	Parirenyatwa Hospital	No	No	No	No	No	No	No	No	No	No					No	Yes	Do not want to answer		No	No	No	No	No	No	No	No	No	No	No	No	No	No	No	No	No	No	No		No	95	36.4	24.4	117	82	5.3	HIV testing not done
923	Yes	36-45	Parirenyatwa Hospital	No	No	No	No	No	No	No	No	No	No					No	Yes	Negative		No	No	No	No	No	No	No	No	No	No	No	No	No	No	No	No	No	No	No		Yes	96	36.2	19.7	118	79	5	HIV testing not done
924	Yes	26-35	Parirenyatwa Hospital	No	No	No	No	No	No	No	No	No	No					No	Yes	Negative		No	No	No	No	No	No	No	No	No	No	No	No	No	No	No	No	No	No	No		Yes	99	36.6	21.5	128	80	5.3	Blood-based test by nurse
925	Yes	36-45	Parirenyatwa Hospital	No	No	No	No	No	No	No	No	No	No					No	Yes	Negative		No	No	No	No	No	No	No	No	Yes	Yes	Yes	No	Yes	No	No	No	No	No	No		Yes	97	37.3	28.2	129	73	4.7	HIV testing not done
926	Yes	26-35	Parirenyatwa Hospital	No	No	No	No	No	No	No	No	No	No					No	Yes	Negative		No	No	No	No	No	No	No	No	No	No	No	No	No	No	No	No	No	No	No		No	97	36.7	20.6	135	88	7	Blood-based test by nurse
927	Yes	36-45	Parirenyatwa Hospital	Yes	No	Yes	No	No	No	No	No	No	No	No	No	Yes	No	No	Yes	Negative		No	No	No	No	No	No	No	No	No	No	No	No	No	No	No	No	No	No	No		Yes	95	36	25.5	143	93	5	Blood-based test by nurse
928	Yes	36-45	Parirenyatwa Hospital	No	No	No	No	No	No	No	No	No	No					No	Yes	Negative		No	No	No	No	No	No	No	No	No	No	No	No	No	No	No	No	No	No	No		Yes	95	36.7	24.6	124	75	4.8	Blood-based test by nurse
929	Yes	36-45	Parirenyatwa Hospital	No	No	No	No	No	No	No	No	No	No					No	Yes	Negative		No	No	No	No	No	No	No	No	No	No	No	No	No	No	No	No	No	No	No		Yes	96	36	33.3	121	82	5.5	HIV testing not done
930	Yes	26-35	Parirenyatwa Hospital	No	No	No	No	No	No	No	No	No	No					No	Yes	Negative		No	No	No	No	No	No	No	No	No	No	No	No	No	No	No	No	No	No	No		No	89	36.2	28.1	146	84	4.9	Blood-based test by nurse
931	Yes	18-25	Parirenyatwa Hospital	No	No	No	No	No	No	No	No	No	No					No	Yes	Negative		No	No	No	No	No	No	No	No	No	No	No	No	No	No	No	No	No	No	No		Yes	95	36	20.1	144	84	4.8	HIV testing not done
932	Yes	46+	Parirenyatwa Hospital	Yes	No	Yes	No	No	No	No	No	No	No	No	No	Yes	No	No	Yes	Negative		No	No	No	No	No	No	No	No	No	No	No	No	No	No	No	No	No	No	No		Yes	95	37	21	131	93	5.9	HIV testing not done
933	Yes	26-35	Parirenyatwa Hospital	No	No	No	No	No	No	No	No	No	No					No	Yes	Negative		No	No	No	No	No	No	No	No	No	No	No	No	No	No	No	No	No	No	No		No	93	36	32.3	138	93	5.2	HIV testing not done
934	Yes	36-45	Parirenyatwa Hospital	No	No	No	No	No	No	No	No	No	No					No	Yes	Negative		No	No	No	No	No	No	No	No	No	No	No	No	No	No	No	No	No	No	No		Yes	94	36.7	33.5	121	89	5.4	Blood-based test by nurse
935	Yes	26-35	Parirenyatwa Hospital	No	No	No	No	No	No	No	No	No	No					No	Yes	Negative		No	No	No	No	No	No	No	No	No	No	No	No	No	No	No	No	No	No	Yes	Yes	Yes	95	36.6	23.8	143	97	4.3	HIV testing not done
936	Yes	36-45	Parirenyatwa Hospital	No	No	No	No	No	No	No	No	No	No					No	Yes	Negative		No	No	No	No	No	No	No	No	No	No	No	No	No	No	No	No	No	No	No		Yes	95	36.5	27.6	138	85	4.4	Blood-based test by nurse
937	Yes	26-35	Parirenyatwa Hospital	No	No	No	No	No	No	No	No	No	No					No	Yes	Negative		No	No	No	No	No	No	No	No	No	No	No	No	No	No	No	No	No	No	No		No	94	36.2	28.4	124	88	6.8	HIV testing not done
938	Yes	36-45	Parirenyatwa Hospital	No	No	No	No	No	No	No	No	No	No					No	Yes	Negative		Yes	Yes	No	No	No	No	No	No	No	No	No	No	No	No	No	No	No	No	No		Yes	97	37.3	23.5	162	106	5.3	HIV testing not done
939	Yes	26-35	Parirenyatwa Hospital	No	No	No	No	No	No	No	No	No	No					No	Yes	Negative		No	No	No	No	No	No	No	No	No	No	No	No	No	No	No	No	No	No	No		No	98	36	27.3	122	85	5	HIV testing not done
940	Yes	18-25	Parirenyatwa Hospital	No	No	No	No	No	No	No	No	No	No					No	No			No	No	No	No	No	No	No	No	No	No	No	No	No	No	No	No	No	No	No		No	95	36	25.9	107	81	4.7	Blood-based test by nurse
941	Yes	46+	Parirenyatwa Hospital	Yes	No	No	Yes	No	No	No	No	No	No	No	Yes	No	No	No	Yes	Positive	Yes	No	No	No	No	No	No	No	No	No	No	No	No	No	No	No	No	No	No	No		Yes	95	36.6	22.7	102	75	5.2	HIV testing not done
942	Yes	26-35	Parirenyatwa Hospital	No	No	No	No	No	No	No	No	No	No					No	Yes	Negative		No	No	No	No	No	No	No	No	No	No	No	No	No	No	No	No	No	No	No		No	92	36.8	30.8	116	74	5.3	HIV testing not done
943	Yes	26-35	Parirenyatwa Hospital	No	No	No	No	No	No	No	No	No	No					No	Yes	Negative		No	No	No	No	No	No	No	No	No	No	No	No	Yes	No	No	No	No	No	No		Yes	98	36.5	29	151	94	5.5	Blood-based test by nurse
944	Yes	26-35	Parirenyatwa Hospital	No	No	No	No	No	No	No	No	No	No					No	Yes	Negative		No	No	No	No	No	No	No	No	No	No	Yes	No	No	No	Yes	No	No	No	No		Yes	83	37	24.9	106	68	5.9	Blood-based test by nurse
945	Yes	26-35	Parirenyatwa Hospital	No	No	No	No	No	No	No	No	No	No					No	Yes	Negative		No	No	No	No	No	No	No	No	No	No	No	No	No	No	No	No	No	No	No		Yes	94	36.5	28.1	110	72	5.1	Blood-based test by nurse
946	Yes	26-35	Parirenyatwa Hospital	Yes	No	Yes	No	No	No	No	No	No	No	No	No	Yes	No	No	No			No	No	No	No	No	No	No	No	No	No	No	No	No	No	No	No	No	No	No		Yes	86	36	26	138	99		Blood-based test by nurse
947	Yes	18-25	Parirenyatwa Hospital	No	No	No	No	No	No	No	No	No	No					No	No			No	No	No	No	No	No	No	No	No	No	No	No	No	No	No	No	No	No	No		No	95	36	21.1	122	79	4.8	Blood-based test by nurse
948	Yes	46+	Parirenyatwa Hospital	No	No	No	No	No	No	No	No	No	No					No	Yes	Negative		No	No	No	No	No	No	No	No	No	Yes	No	No	No	Yes	Yes	No	No	No	Yes	Yes	Yes	93	36.4	24.7	140	96	5.2	Blood-based test by nurse
949	Yes	18-25	Parirenyatwa Hospital	No	No	No	No	No	No	No	No	No	No					No	No			No	No	No	No	No	No	No	No	No	Yes	No	No	Yes	No	No	No	No	No	No		No	94	36	25.5	97	64	4.9	Blood-based test by nurse
950	Yes	18-25	Parirenyatwa Hospital	No	No	No	No	No	No	No	No	No	No					No	No			No	No	No	No	No	No	No	No	No	No	No	No	No	No	No	No	No	No	No		No	96	36.8	24.7	104	71	5.9	Blood-based test by nurse
951	Yes	26-35	Parirenyatwa Hospital	No	No	No	No	No	No	No	No	No	No					No	Yes	Negative		No	No	No	No	No	No	No	No	No	No	No	No	No	No	No	No	No	No	No		No	92	36.4	28.1	123	89	4.5	Blood-based test by nurse
[truncated: 37 more columns]
